# Supplementary material for: The Property Rights Index (PRIF) can be used worldwide to compare different forest governance systems
Source: Sci Rep. 2023 Nov 9;13:19437. doi: 10.1038/s41598-023-46097-w (PMC10636150; doi:10.1038/s41598-023-46097-w)
Supplement: Supplementary file 1 — Supplementary Information 1. [file 41598_2023_46097_MOESM1_ESM.xlsx]

## Sheet: Compilation
Code	Brazil	Nepal	Quebec Owners	Quebec Producers	Argentina	Mexico	Sub-categories	Categories
I1	100	55	90	90	100	80	access						Brazil	Nepal	Quebec Owners	Quebec Producers	Argentina	Mexico
I2	15	0	90	0	0	0	Timber	Withdrawal				Access	100	55	90	90	100	80
I3	60	20	80	50	50	20						Wd_Timber	32.5	31.6667	86.6667	44.1667	49.1667	44.1667
I4	45	20	100	20	100	70						Wd_NWFPs	46	30	61	31	39	68
I5	0	0	75	20	100	50						Mgt_LandUse	73.3333	58.3333	100	100	80	50
I6	75	100	100	100	45	75						Mgt_planning	31	51	97	23	26	39
I7	0	50	75	75	0	50						Mgt_operational	71	77	100	45	38	46
I8	80	25	100	25	25	100	NWFP					Ex_PubAccess	90	36.6667	78.3333	78.3333	38.3333	70
I9	80	25	100	25	25	100						Ex_NWFPs	100	70	100	100	71.25	85
I10	0	100	10	10	50	0						Alien_ForestLand	100	0	70	70	60	0
I11	0	0	0	0	0	70						Alien_Timber	100	68.3333	66.6667	66.6667	51.6667	65
I12	70	0	95	95	95	70
I13	40	15	100	100	80	80	Land Use Change	Management
I14	80	80	100	100	80	40
I15	100	80	100	100	80	30			58.3333	50
I16	0	0	85	20	0	85	Management Planing
I17	0	75	100	0	0	0
I18	80	80	100	0	80	45							Access	Wd_Timber	Wd_NWFPs	Mgt_LandUse	Mgt_planning	Mgt_operational	Ex_PubAccess	Ex_NWFPs	Alien_ForestLand	Alien_Timber
I19	75	100	100	50	50	20						Brazil	100	32.5	46	73.3333	31	71	90	100	100	100
I20	0	0	100	45	0	45			51	39		Nepal	55	31.6667	30	58.3333	51	77	36.6667	70	0	68.3333
I21	100	75	100	25	75	75	Implementation of Forest Management Operations					Quebec Owners	90	86.6667	61	100	97	100	78.3333	100	70	66.6667
I22	75	100	100	100	50	25						Quebec Producers	90	44.1667	31	100	23	45	78.3333	100	70	66.6667
I23	80	60	100	100	40	80						Argentina	100	49.1667	39	80	26	38	38.3333	71.25	60	51.6667
I24	25	75	100	0	25	25						Mexico	80	44.1667	68	50	39	46	70	85	0	65
I25	75	75	100	0	0	25			77	46
I26	100	30	100	100	30	90	Public accssess	Exclusion
I27	70	35	35	35	35	75
I28	100	45	100	100	50	45
I29	100	80	100	100	0	80	Use of NWFP
I30	100	100	100	100	100	80
I31	100	0	100	100	100	80
I32	100	100	100	100	85	100
I33	100	0	40	40	70	0	Land	Alienation
I34	100	0	100	100	50	0
I35	100	55	55	55	55	100	Timber
I36	100	50	100	100	100	50
I37	100	100	45	45	0	45
SUM	2425	1805	3175	2125	1825	2005
PRIF	65.5405	48.7838	85.8108	57.4324	49.3243	54.1892

## Sheet: XLSTAT_20220225_132741_1_HID3
1.65888	-1.65072	1.83327	-1.93696
1.57494	2.18271	-2.93176	1.15375
0.961044	1.49858	2.98156	2.58727
1.82858	-0.158707	0.726329	-1.60981
1.10611	2.98681	-1.41168	-0.728963
1.24367	2.15919	-1.19773	0.534713
2.20214	-0.787274
2.38525	-0.576342
2.0569	-1.5851
1.16541	-1.26095

## Sheet: XLSTAT_20220225_132741_1_HID2
1.83327	-1.93696
-2.93176	1.15375
2.98156	2.58727
0.726329	-1.60981
-1.41168	-0.728963
-1.19773	0.534713

## Sheet: XLSTAT_20220225_132741_1_HID1
1	-3.14159	-1	-3.23114e-15
2	-3.129	-0.999921	-0.0125912
3	-3.11641	-0.999683	-0.0251804
4	-3.10382	-0.999287	-0.0377657
5	-3.09123	-0.998732	-0.0503449
6	-3.07863	-0.998019	-0.0629162
7	-3.06604	-0.997148	-0.0754775
8	-3.05345	-0.996118	-0.0880268
9	-3.04086	-0.994931	-0.100562
10	-3.02827	-0.993586	-0.113082
11	-3.01568	-0.992083	-0.125583
12	-3.00309	-0.990423	-0.138065
13	-2.99049	-0.988606	-0.150524
14	-2.9779	-0.986633	-0.16296
15	-2.96531	-0.984503	-0.17537
16	-2.95272	-0.982216	-0.187752
17	-2.94013	-0.979775	-0.200105
18	-2.92754	-0.977177	-0.212425
19	-2.91494	-0.974425	-0.224712
20	-2.90235	-0.971518	-0.236964
21	-2.88976	-0.968458	-0.249178
22	-2.87717	-0.965244	-0.261352
23	-2.86458	-0.961876	-0.273485
24	-2.85199	-0.958357	-0.285574
25	-2.8394	-0.954685	-0.297619
26	-2.8268	-0.950862	-0.309616
27	-2.81421	-0.946888	-0.321564
28	-2.80162	-0.942764	-0.333461
29	-2.78903	-0.938491	-0.345305
30	-2.77644	-0.934068	-0.357094
31	-2.76385	-0.929498	-0.368827
32	-2.75125	-0.92478	-0.380501
33	-2.73866	-0.919916	-0.392115
34	-2.72607	-0.914906	-0.403667
35	-2.71348	-0.909751	-0.415155
36	-2.70089	-0.904451	-0.426577
37	-2.6883	-0.899009	-0.437931
38	-2.67571	-0.893423	-0.449216
39	-2.66311	-0.887696	-0.46043
40	-2.65052	-0.881829	-0.47157
41	-2.63793	-0.875821	-0.482636
42	-2.62534	-0.869675	-0.493626
43	-2.61275	-0.86339	-0.504537
44	-2.60016	-0.856969	-0.515368
45	-2.58756	-0.850412	-0.526117
46	-2.57497	-0.84372	-0.536783
47	-2.56238	-0.836895	-0.547364
48	-2.54979	-0.829936	-0.557858
49	-2.5372	-0.822846	-0.568264
50	-2.52461	-0.815626	-0.57858
51	-2.51201	-0.808276	-0.588803
52	-2.49942	-0.800798	-0.598934
53	-2.48683	-0.793194	-0.60897
54	-2.47424	-0.785463	-0.618909
55	-2.46165	-0.777608	-0.628749
56	-2.44906	-0.76963	-0.638491
57	-2.43647	-0.761529	-0.648131
58	-2.42387	-0.753308	-0.657668
59	-2.41128	-0.744968	-0.667101
60	-2.39869	-0.736509	-0.676428
61	-2.3861	-0.727933	-0.685648
62	-2.37351	-0.719243	-0.694759
63	-2.36092	-0.710438	-0.70376
64	-2.34832	-0.70152	-0.71265
65	-2.33573	-0.692491	-0.721426
66	-2.32314	-0.683353	-0.730088
67	-2.31055	-0.674106	-0.738635
68	-2.29796	-0.664752	-0.747064
69	-2.28537	-0.655293	-0.755375
70	-2.27278	-0.64573	-0.763566
71	-2.26018	-0.636065	-0.771636
72	-2.24759	-0.626298	-0.779583
73	-2.235	-0.616433	-0.787407
74	-2.22241	-0.60647	-0.795107
75	-2.20982	-0.59641	-0.80268
76	-2.19723	-0.586256	-0.810126
77	-2.18463	-0.576009	-0.817443
78	-2.17204	-0.565671	-0.824631
79	-2.15945	-0.555243	-0.831688
80	-2.14686	-0.544727	-0.838613
81	-2.13427	-0.534125	-0.845406
82	-2.12168	-0.523438	-0.852064
83	-2.10909	-0.512668	-0.858587
84	-2.09649	-0.501816	-0.864974
85	-2.0839	-0.490885	-0.871224
86	-2.07131	-0.479877	-0.877336
87	-2.05872	-0.468792	-0.883309
88	-2.04613	-0.457633	-0.889141
89	-2.03354	-0.446401	-0.894833
90	-2.02094	-0.435099	-0.900383
91	-2.00835	-0.423727	-0.90579
92	-1.99576	-0.412289	-0.911053
93	-1.98317	-0.400785	-0.916172
94	-1.97058	-0.389217	-0.921146
95	-1.95799	-0.377588	-0.925974
96	-1.9454	-0.365899	-0.930655
97	-1.9328	-0.354152	-0.935188
98	-1.92021	-0.342349	-0.939573
99	-1.90762	-0.330491	-0.943809
100	-1.89503	-0.318581	-0.947896
101	-1.88244	-0.306621	-0.951832
102	-1.86985	-0.294612	-0.955617
103	-1.85725	-0.282556	-0.959251
104	-1.84466	-0.270456	-0.962732
105	-1.83207	-0.258312	-0.966061
106	-1.81948	-0.246128	-0.969237
107	-1.80689	-0.233904	-0.97226
108	-1.7943	-0.221644	-0.975128
109	-1.7817	-0.209348	-0.977841
110	-1.76911	-0.19702	-0.9804
111	-1.75652	-0.18466	-0.982803
112	-1.74393	-0.17227	-0.98505
113	-1.73134	-0.159854	-0.987141
114	-1.71875	-0.147412	-0.989075
115	-1.70616	-0.134946	-0.990853
116	-1.69356	-0.122459	-0.992474
117	-1.68097	-0.109953	-0.993937
118	-1.66838	-0.0974297	-0.995242
119	-1.65579	-0.0848907	-0.99639
120	-1.6432	-0.0723382	-0.99738
121	-1.63061	-0.0597742	-0.998212
122	-1.61801	-0.0472008	-0.998885
123	-1.60542	-0.0346199	-0.999401
124	-1.59283	-0.0220334	-0.999757
125	-1.58024	-0.00944352	-0.999955
126	-1.56765	0.00314788	-0.999995
127	-1.55506	0.0157388	-0.999876
128	-1.54247	0.0283272	-0.999599
129	-1.52987	0.0409111	-0.999163
130	-1.51728	0.0534886	-0.998568
131	-1.50469	0.0660575	-0.997816
132	-1.4921	0.078616	-0.996905
133	-1.47951	0.091162	-0.995836
134	-1.46692	0.103694	-0.994609
135	-1.45432	0.116209	-0.993225
136	-1.44173	0.128705	-0.991683
137	-1.42914	0.141182	-0.989984
138	-1.41655	0.153636	-0.988128
139	-1.40396	0.166065	-0.986115
140	-1.39137	0.178468	-0.983946
141	-1.37878	0.190843	-0.981621
142	-1.36618	0.203188	-0.97914
143	-1.35359	0.2155	-0.976504
144	-1.341	0.227779	-0.973713
145	-1.32841	0.240021	-0.970768
146	-1.31582	0.252225	-0.967669
147	-1.30323	0.264389	-0.964416
148	-1.29063	0.276511	-0.961011
149	-1.27804	0.28859	-0.957453
150	-1.26545	0.300622	-0.953743
151	-1.25286	0.312607	-0.949882
152	-1.24027	0.324543	-0.945871
153	-1.22768	0.336427	-0.94171
154	-1.21508	0.348257	-0.937399
155	-1.20249	0.360033	-0.93294
156	-1.1899	0.371751	-0.928332
157	-1.17731	0.38341	-0.923578
158	-1.16472	0.395009	-0.918677
159	-1.15213	0.406545	-0.913631
160	-1.13954	0.418016	-0.908439
161	-1.12694	0.429422	-0.903104
162	-1.11435	0.440759	-0.897626
163	-1.10176	0.452026	-0.892005
164	-1.08917	0.463222	-0.886242
165	-1.07658	0.474344	-0.88034
166	-1.06399	0.485391	-0.874297
167	-1.05139	0.496361	-0.868116
168	-1.0388	0.507252	-0.861798
169	-1.02621	0.518063	-0.855343
170	-1.01362	0.528792	-0.848752
171	-1.00103	0.539437	-0.842026
172	-0.988437	0.549996	-0.835167
173	-0.975845	0.560468	-0.828176
174	-0.963254	0.570851	-0.821053
175	-0.950662	0.581144	-0.813801
176	-0.938071	0.591345	-0.806419
177	-0.925479	0.601452	-0.798909
178	-0.912888	0.611463	-0.791273
179	-0.900296	0.621378	-0.783511
180	-0.887705	0.631194	-0.775625
181	-0.875113	0.64091	-0.767616
182	-0.862521	0.650525	-0.759485
183	-0.84993	0.660036	-0.751234
184	-0.837338	0.669442	-0.742864
185	-0.824747	0.678743	-0.734376
186	-0.812155	0.687936	-0.725772
187	-0.799564	0.69702	-0.717052
188	-0.786972	0.705993	-0.708219
189	-0.774381	0.714854	-0.699273
190	-0.761789	0.723602	-0.690217
191	-0.749197	0.732236	-0.681051
192	-0.736606	0.740753	-0.671778
193	-0.724014	0.749153	-0.662397
194	-0.711423	0.757434	-0.652912
195	-0.698831	0.765595	-0.643323
196	-0.68624	0.773634	-0.633633
197	-0.673648	0.781551	-0.623841
198	-0.661057	0.789344	-0.613951
199	-0.648465	0.797012	-0.603964
200	-0.635873	0.804553	-0.59388
201	-0.623282	0.811967	-0.583703
202	-0.61069	0.819252	-0.573433
203	-0.598099	0.826408	-0.563072
204	-0.585507	0.833432	-0.552622
205	-0.572916	0.840324	-0.542084
206	-0.560324	0.847083	-0.531461
207	-0.547733	0.853707	-0.520753
208	-0.535141	0.860197	-0.509962
209	-0.522549	0.86655	-0.499091
210	-0.509958	0.872765	-0.488141
211	-0.497366	0.878842	-0.477113
212	-0.484775	0.88478	-0.466009
213	-0.472183	0.890577	-0.454832
214	-0.459592	0.896234	-0.443582
215	-0.447	0.901748	-0.432262
216	-0.434409	0.907119	-0.420874
217	-0.421817	0.912347	-0.409419
218	-0.409225	0.917429	-0.397899
219	-0.396634	0.922367	-0.386316
220	-0.384042	0.927158	-0.374671
221	-0.371451	0.931802	-0.362968
222	-0.358859	0.936298	-0.351206
223	-0.346268	0.940646	-0.339389
224	-0.333676	0.944845	-0.327519
225	-0.321085	0.948894	-0.315596
226	-0.308493	0.952792	-0.303623
227	-0.295902	0.95654	-0.291602
228	-0.28331	0.960135	-0.279535
229	-0.270718	0.963579	-0.267424
230	-0.258127	0.96687	-0.25527
231	-0.245535	0.970007	-0.243076
232	-0.232944	0.972991	-0.230843
233	-0.220352	0.975821	-0.218573
234	-0.207761	0.978495	-0.206269
235	-0.195169	0.981015	-0.193932
236	-0.182578	0.983379	-0.181565
237	-0.169986	0.985587	-0.169169
238	-0.157394	0.987639	-0.156745
239	-0.144803	0.989534	-0.144297
240	-0.132211	0.991273	-0.131826
241	-0.11962	0.992854	-0.119335
242	-0.107028	0.994278	-0.106824
243	-0.0944367	0.995544	-0.0942963
244	-0.0818451	0.996653	-0.0817538
245	-0.0692535	0.997603	-0.0691982
246	-0.056662	0.998395	-0.0566317
247	-0.0440704	0.999029	-0.0440562
248	-0.0314789	0.999505	-0.0314737
249	-0.0188873	0.999822	-0.0188862
250	-0.00629578	0.99998	-0.00629574
251	0.00629578	0.99998	0.00629574
252	0.0188873	0.999822	0.0188862
253	0.0314789	0.999505	0.0314737
254	0.0440704	0.999029	0.0440562
255	0.056662	0.998395	0.0566317
256	0.0692535	0.997603	0.0691982
257	0.0818451	0.996653	0.0817538
258	0.0944367	0.995544	0.0942963
259	0.107028	0.994278	0.106824
260	0.11962	0.992854	0.119335
261	0.132211	0.991273	0.131826
262	0.144803	0.989534	0.144297
263	0.157394	0.987639	0.156745
264	0.169986	0.985587	0.169169
265	0.182578	0.983379	0.181565
266	0.195169	0.981015	0.193932
267	0.207761	0.978495	0.206269
268	0.220352	0.975821	0.218573
269	0.232944	0.972991	0.230843
270	0.245535	0.970007	0.243076
271	0.258127	0.96687	0.25527
272	0.270718	0.963579	0.267424
273	0.28331	0.960135	0.279535
274	0.295902	0.95654	0.291602
275	0.308493	0.952792	0.303623
276	0.321085	0.948894	0.315596
277	0.333676	0.944845	0.327519
278	0.346268	0.940646	0.339389
279	0.358859	0.936298	0.351206
280	0.371451	0.931802	0.362968
281	0.384042	0.927158	0.374671
282	0.396634	0.922367	0.386316
283	0.409225	0.917429	0.397899
284	0.421817	0.912347	0.409419
285	0.434409	0.907119	0.420874
286	0.447	0.901748	0.432262
287	0.459592	0.896234	0.443582
288	0.472183	0.890577	0.454832
289	0.484775	0.88478	0.466009
290	0.497366	0.878842	0.477113
291	0.509958	0.872765	0.488141
292	0.522549	0.86655	0.499091
293	0.535141	0.860197	0.509962
294	0.547733	0.853707	0.520753
295	0.560324	0.847083	0.531461
296	0.572916	0.840324	0.542084
297	0.585507	0.833432	0.552622
298	0.598099	0.826408	0.563072
299	0.61069	0.819252	0.573433
300	0.623282	0.811967	0.583703
301	0.635873	0.804553	0.59388
302	0.648465	0.797012	0.603964
303	0.661057	0.789344	0.613951
304	0.673648	0.781551	0.623841
305	0.68624	0.773634	0.633633
306	0.698831	0.765595	0.643323
307	0.711423	0.757434	0.652912
308	0.724014	0.749153	0.662397
309	0.736606	0.740753	0.671778
310	0.749197	0.732236	0.681051
311	0.761789	0.723602	0.690217
312	0.774381	0.714854	0.699273
313	0.786972	0.705993	0.708219
314	0.799564	0.69702	0.717052
315	0.812155	0.687936	0.725772
316	0.824747	0.678743	0.734376
317	0.837338	0.669442	0.742864
318	0.84993	0.660036	0.751234
319	0.862521	0.650525	0.759485
320	0.875113	0.64091	0.767616
321	0.887705	0.631194	0.775625
322	0.900296	0.621378	0.783511
323	0.912888	0.611463	0.791273
324	0.925479	0.601452	0.798909
325	0.938071	0.591345	0.806419
326	0.950662	0.581144	0.813801
327	0.963254	0.570851	0.821053
328	0.975845	0.560468	0.828176
329	0.988437	0.549996	0.835167
330	1.00103	0.539437	0.842026
331	1.01362	0.528792	0.848752
332	1.02621	0.518063	0.855343
333	1.0388	0.507252	0.861798
334	1.05139	0.496361	0.868116
335	1.06399	0.485391	0.874297
336	1.07658	0.474344	0.88034
337	1.08917	0.463222	0.886242
338	1.10176	0.452026	0.892005
339	1.11435	0.440759	0.897626
340	1.12694	0.429422	0.903104
341	1.13954	0.418016	0.908439
342	1.15213	0.406545	0.913631
343	1.16472	0.395009	0.918677
344	1.17731	0.38341	0.923578
345	1.1899	0.371751	0.928332
346	1.20249	0.360033	0.93294
347	1.21508	0.348257	0.937399
348	1.22768	0.336427	0.94171
349	1.24027	0.324543	0.945871
350	1.25286	0.312607	0.949882
351	1.26545	0.300622	0.953743
352	1.27804	0.28859	0.957453
353	1.29063	0.276511	0.961011
354	1.30323	0.264389	0.964416
355	1.31582	0.252225	0.967669
356	1.32841	0.240021	0.970768
357	1.341	0.227779	0.973713
358	1.35359	0.2155	0.976504
359	1.36618	0.203188	0.97914
360	1.37878	0.190843	0.981621
361	1.39137	0.178468	0.983946
362	1.40396	0.166065	0.986115
363	1.41655	0.153636	0.988128
364	1.42914	0.141182	0.989984
365	1.44173	0.128705	0.991683
366	1.45432	0.116209	0.993225
367	1.46692	0.103694	0.994609
368	1.47951	0.091162	0.995836
369	1.4921	0.078616	0.996905
370	1.50469	0.0660575	0.997816
371	1.51728	0.0534886	0.998568
372	1.52987	0.0409111	0.999163
373	1.54247	0.0283272	0.999599
374	1.55506	0.0157388	0.999876
375	1.56765	0.00314788	0.999995
376	1.58024	-0.00944352	0.999955
377	1.59283	-0.0220334	0.999757
378	1.60542	-0.0346199	0.999401
379	1.61801	-0.0472008	0.998885
380	1.63061	-0.0597742	0.998212
381	1.6432	-0.0723382	0.99738
382	1.65579	-0.0848907	0.99639
383	1.66838	-0.0974297	0.995242
384	1.68097	-0.109953	0.993937
385	1.69356	-0.122459	0.992474
386	1.70616	-0.134946	0.990853
387	1.71875	-0.147412	0.989075
388	1.73134	-0.159854	0.987141
389	1.74393	-0.17227	0.98505
390	1.75652	-0.18466	0.982803
391	1.76911	-0.19702	0.9804
392	1.7817	-0.209348	0.977841
393	1.7943	-0.221644	0.975128
394	1.80689	-0.233904	0.97226
395	1.81948	-0.246128	0.969237
396	1.83207	-0.258312	0.966061
397	1.84466	-0.270456	0.962732
398	1.85725	-0.282556	0.959251
399	1.86985	-0.294612	0.955617
400	1.88244	-0.306621	0.951832
401	1.89503	-0.318581	0.947896
402	1.90762	-0.330491	0.943809
403	1.92021	-0.342349	0.939573
404	1.9328	-0.354152	0.935188
405	1.9454	-0.365899	0.930655
406	1.95799	-0.377588	0.925974
407	1.97058	-0.389217	0.921146
408	1.98317	-0.400785	0.916172
409	1.99576	-0.412289	0.911053
410	2.00835	-0.423727	0.90579
411	2.02094	-0.435099	0.900383
412	2.03354	-0.446401	0.894833
413	2.04613	-0.457633	0.889141
414	2.05872	-0.468792	0.883309
415	2.07131	-0.479877	0.877336
416	2.0839	-0.490885	0.871224
417	2.09649	-0.501816	0.864974
418	2.10909	-0.512668	0.858587
419	2.12168	-0.523438	0.852064
420	2.13427	-0.534125	0.845406
421	2.14686	-0.544727	0.838613
422	2.15945	-0.555243	0.831688
423	2.17204	-0.565671	0.824631
424	2.18463	-0.576009	0.817443
425	2.19723	-0.586256	0.810126
426	2.20982	-0.59641	0.80268
427	2.22241	-0.60647	0.795107
428	2.235	-0.616433	0.787407
429	2.24759	-0.626298	0.779583
430	2.26018	-0.636065	0.771636
431	2.27278	-0.64573	0.763566
432	2.28537	-0.655293	0.755375
433	2.29796	-0.664752	0.747064
434	2.31055	-0.674106	0.738635
435	2.32314	-0.683353	0.730088
436	2.33573	-0.692491	0.721426
437	2.34832	-0.70152	0.71265
438	2.36092	-0.710438	0.70376
439	2.37351	-0.719243	0.694759
440	2.3861	-0.727933	0.685648
441	2.39869	-0.736509	0.676428
442	2.41128	-0.744968	0.667101
443	2.42387	-0.753308	0.657668
444	2.43647	-0.761529	0.648131
445	2.44906	-0.76963	0.638491
446	2.46165	-0.777608	0.628749
447	2.47424	-0.785463	0.618909
448	2.48683	-0.793194	0.60897
449	2.49942	-0.800798	0.598934
450	2.51201	-0.808276	0.588803
451	2.52461	-0.815626	0.57858
452	2.5372	-0.822846	0.568264
453	2.54979	-0.829936	0.557858
454	2.56238	-0.836895	0.547364
455	2.57497	-0.84372	0.536783
456	2.58756	-0.850412	0.526117
457	2.60016	-0.856969	0.515368
458	2.61275	-0.86339	0.504537
459	2.62534	-0.869675	0.493626
460	2.63793	-0.875821	0.482636
461	2.65052	-0.881829	0.47157
462	2.66311	-0.887696	0.46043
463	2.67571	-0.893423	0.449216
464	2.6883	-0.899009	0.437931
465	2.70089	-0.904451	0.426577
466	2.71348	-0.909751	0.415155
467	2.72607	-0.914906	0.403667
468	2.73866	-0.919916	0.392115
469	2.75125	-0.92478	0.380501
470	2.76385	-0.929498	0.368827
471	2.77644	-0.934068	0.357094
472	2.78903	-0.938491	0.345305
473	2.80162	-0.942764	0.333461
474	2.81421	-0.946888	0.321564
475	2.8268	-0.950862	0.309616
476	2.8394	-0.954685	0.297619
477	2.85199	-0.958357	0.285574
478	2.86458	-0.961876	0.273485
479	2.87717	-0.965244	0.261352
480	2.88976	-0.968458	0.249178
481	2.90235	-0.971518	0.236964
482	2.91494	-0.974425	0.224712
483	2.92754	-0.977177	0.212425
484	2.94013	-0.979775	0.200105
485	2.95272	-0.982216	0.187752
486	2.96531	-0.984503	0.17537
487	2.9779	-0.986633	0.16296
488	2.99049	-0.988606	0.150524
489	3.00309	-0.990423	0.138065
490	3.01568	-0.992083	0.125583
491	3.02827	-0.993586	0.113082
492	3.04086	-0.994931	0.100562
493	3.05345	-0.996118	0.0880268
494	3.06604	-0.997148	0.0754775
495	3.07863	-0.998019	0.0629162
496	3.09123	-0.998732	0.0503449
497	3.10382	-0.999287	0.0377657
498	3.11641	-0.999683	0.0251804
499	3.129	-0.999921	0.0125912
500	3.14159	-1	-1.36443e-14

## Sheet: XLSTAT_20220225_132741_1_HID
0.632892	-0.492804
0.600868	0.651623
0.366656	0.447384
0.697637	-0.0473804
0.422001	0.89168
0.474484	0.644602
0.840156	-0.235032
0.910017	-0.172061
0.784744	-0.473215
0.444626	-0.376444

## Sheet: Mexico
	Code	weight
I1	1.2.	80		Access and transit are not restricted for owners, however, the access limit can be limited if the territory is shared with protected natural areas or if the rights are transferred to commercial organizations.
I2	2.10.	0		The Ministry of Environment and Natural Resources SEMARNAT regulates the amount of wood through different forest management plans. Forest technicians endorsed by SEMARNAT endorse the forest management plan of each ejido or community.
I3	3.7.	20
I4	4.2.	70		The General Law of Sustainable Forestry Development authorizes the use of resources and forest raw materials for domestic use, but must come from dead trees, forest residues, cutting of forests, pruning of trees and pruning of shrub species.
I5	5.3	50		The forestry law indicates that certain bushes or residues can not be collected if they support preventing soil erosion or are protected species
I6	6.2	75		The owners have the right to form their own company or hire private companies to carry out the wood cutting. The SEMARNAT certifies the ejidos and communities that want to become forestry companies for the use of the forest. The owners can also have lease contracts from the forest area with private companies. The forest continues to belong to the ejidos and communities.
I7	7.3.	50		The bureaucratic procedure for the extraction of wood is done before the SEMARNAT. The most complicated process is the internal organization in ejidos and communities to decide to become certified companies. The old generations are accustomed to take advantage of the forest without limits or restrictions.
I8	8.1.	100		All members of the communities and ejidos have the right to collect mushrooms. In high season of mushrooms, some external people gather mushrooms to sell them in local markets. The members of the community regulate the presence of external collectors.
I9	9.1.	100		In Mexico there is a permit process to collect mushrooms, however this procedure is not requested, as it is governed by internal regulations. The government does not regulate the extraction of fungi as in the case of wood. It is considered a right to collect mushrooms for local people. It is an extra income for people who collect during the rainy season.
I10	10.4.	0		Wild animals belong to the State
I11	11.2.	70		The state through the SEMARNAT establishes the hunting control rules. The internal norms of the ejidos and communities complement the legal framework. In both cases, respect for endangered species is promoted. The state regulates UMA's environmental management units where hunting is allowed. Ejidos and communities can install an UMA in the forest
I12	12.3.	70		The owners can make use of common areas for grazing. The state implements rules of use of pastures in the forest in ejidos and communities for areas with high diversity. In protected natural areas, grazing is prohibited.
I13	13.2.	80		Land use change – you can do it if you have a prove that there is no affection of biodiversity, water, soil – and it is more viable for economical point of view. Only if you are not inside of a protected area and in the territorial zoning – where the forests
I14	14.3.	40		Producers who have forest resources for commercial use have an obligation to conserve the biodiversity of the zones through reforestation. The government grants economic incentives to ejidos and communities for the protection and conservation of forest areas.
I15	15.4.	30		In Art. 123 of the federal law. The owners and holders of forest lands are obliged to carry out the relevant restoration and conservation actions and those that the National Forestry Commission dictates for such case.
I16	16.2.	85		The ejidos and the communities that participate in the programs of the National Forestry Plan or Forestry Companies must have a management plan.
I17	17.6.	0		The owner must submit a forest management program. The management program must contain the following information: a) general objectives and validity; b) location and biophysical characteristics; c) forest inventory; d) Techniques that will be used in the exploitation; e) measures to conserve and protect the threatened habitat and species of flora and fauna; f) Prevention, control and combat of fi…
I18	18.3.	45		The ejido and the community make the management plan in conjunction with the forest technician endorsed by SEMARNAT.
I19	19.4.	20		The ejido and the community make the management plan in conjunction with the forest technician endorsed by SEMARNAT
I20	20.2.	45		The forestry professional, legally qualified, is hired by the owner of the forest lands to elaborate the management plan. The forestry technician is endorsed by CONAFOR. The Secretariat of SEMARNAT has 30 days to resolve (for forests and species difficult to regenerate, the period is 60 days).
I21	21.2.	75		The State must manage the integration of ejidos and communities in the nation's forestry programs. In the ejidos, a change in land use can be made to install berry crops.
I22	22.4.	25		The SEMARNAT through the calls of the National Forest Plan subsidizes the forestry technicians that participate in the management of the forest of ejidos and communities
I23	23.2.	80		The management of forestry companies or conservation programs must have previous technical studies endorsed by the forestry technicians of SEMARNAT.
I24	24.4.	25		The SEMARNAT through the National Forestry Commission provides technical personnel (public or private) to determine, together with the ejido or the community, the forest management plan.
I25	25.4	25		Reforestation actions are established in the forest management plan. The National Forestry Commission is responsible for determining the species. In some communities and ejidos, forest nurseries are subsidized for the production of species destined for reforestation.
I26	26.2	90		The ejidos and communities have the right to restrict access to the public.
I27	27.2	75		Forest roads may have access doors in some areas.
I28	28.4	45		Ejidos and communities can charge for the right to camp inside their lands. If you want to camp, you must notify the local authorities. Ecotourism projects in communities and ejidos are recent, so it is a novel subject
I29	29.2.	80		Ejidos and communities have internal rules about the consumption and collection of fungal species. Outsiders can not collect mushrooms. However, there are no strict regulations for outsiders.
I30	30.2.	80		The mushrooms harvested for commercial purposes are exclusive to the members of the ejidos and the communities. Fungi collected for recreational purposes are available to all public, provided they are accompanied by people from the community or ejido. Commercial activities such as tourism and mushroom picking are allowed. The assembly and the ejido must agree.
I31	31.2.	80		Ejidos and communities must respect endangered species. It is allowed to hunt for subsistence, sport hunting and to use in traditional rituals. (It's a difficult topic) Ejidos and communities may have Environmental Management Units where hunting is allowed for commercial purposes.
I32	32.1.	100		Ejidos and communities can place fences on their land.
I33	33.6.	0		The social property in the ejidos and the communities can not be sold. You can not sell the land, but it is possible to rent it. The forest lands of the community can not be sold. However, the lands can be assigned to commercial companies if the entire assembly is in agreement.
I34	34.3	0		Community forests can not be sold.
I35	35.1	100		Ejidos and communities can sell their wood to legally established sawyers. They can also sell wood for private individuals.
I36	36.2	50		Ejidos and communities must have forest certification approved by SEMARNAT (ATP, NMX 143, FSC). The amount of wood is defined in the forest management plan. They must also have authorization from the internal authority of the ejido or community. The EFCs determine the categories and methods to sell the wood.
I37	37.2	45		A minimum and maximum price is established through the rules of the National Forestry Commission.

## Sheet: Nepal
	Code	weight	Article	link	Text	Remarks	Supervisor's suggestion	Status	Remarks - Those texts in column F which are copied from the Law Commission (link in column E) are official texts in English language. Texts which are not from the Law Commission are translated by the author and not official.
I1	2019-04-01	55	70	http://www.lawcommission.gov.np/en/archives/15933	70. Prohibition to Enter into the Forest Area: (1) In case it is necessary with a view to protect the Forest, the Prescribed Officer may, by publishing a notification, prohibit the entrance into the whole area or any part of the National Forest or Protected Forest for a specified time. Provided that, it shall not be deemed to be prohibited to come and go through the path specified by the prescrib…		ok	Final
I2	2019-10-02	0	32.1	http://dofdocs.gov.np/documents/53/Forest%20Rule_Eng.pdf	32. Collection, Sale and Distribution of the Forest Products: (1) The Users’ Group shall collect, sell and distribute only those Forest products which are available pursuant to the Work Plan		ok	Final
I3	2019-07-03	20	11 and 12	https://dof.gov.np/image/data/forest_act/cf_forest_product_collection_and_sell_directive_2071.pdf	11. Timber/firewood collection approval for internal use: The group has to get approval from Ilaka Forest Office 12. Collection of timber/firewood for commercial use: The group has to get approval from the District Forest Office		ok	Final
I4	2019-04-04	20	32.1	http://dofdocs.gov.np/documents/53/Forest%20Rule_Eng.pdf	32. Collection, Sale and Distribution of the Forest Products: (1) The Users’ Group shall collect, sell and distribute only those Forest products which are available pursuant to the Work Plan		ok	Final
I5	2019-05-05	0	32	http://dofdocs.gov.np/documents/53/Forest%20Rule_Eng.pdf	32. Collection, Sale and Distribution of the Forest Products: (1) The Users’ Group shall collect, sell and distribute only those Forest products which are available pursuant to the Work Plan	Not mentioned specifically about brushwood, but for firewood collection, it is done according to the management plan and authority's approval is required before collecting	I think is rather I5.5., according to the text from the art. 32 above.	Final
I6	2019-01-06	100	2019-03-14	https://dof.gov.np/image/data/forest_act/cf_forest_product_collection_and_sell_directive_2071.pdf	14.3 Priority should be given to the users of the own user group for tagging, harvesting and transportation of timber, by paying them no more than district wage rate		Is the commercial harvesting by the members of the communities allowed? Or the harvesting should be done only for the internal use? The answer to this question is importnat to know if indicator I6 applies to the community forests or not.	Yes, but only if harvesting amount is higher than the internal demand. (Article 12: Approval required for collecting the timber/firewood for commercial purposes)
I7	2019-03-07	50	NA	Not applicable	Not applicable		If it is only one institution for permits (prescribed officer), the indicator can have the value I7.3	Final
I8	2019-04-08	25	32.1	http://dofdocs.gov.np/documents/53/Forest%20Rule_Eng.pdf	32. Collection, Sale and Distribution of the Forest Products: (1) The Users’ Group shall collect, sell and distribute only those Forest products which are available pursuant to the Work Plan		ok	Final
I9	2019-04-09	25	32.1	http://dofdocs.gov.np/documents/53/Forest%20Rule_Eng.pdf	32. Collection, Sale and Distribution of the Forest Products: (1) The Users’ Group shall collect, sell and distribute only those Forest products which are available pursuant to the Work Plan		ok	Final
I10	2019-01-10	100	2019-01-25	http://www.lawcommission.gov.np/en/archives/15933	25. Handover of The Community Forest: (1) The District Forest Officer may handover any part of a National Forest to a Users' Group in the form of a Community Forest As Prescribed entitling to develop, conserve, use and manage the Forest and sell and distribute the Forest Products independently by fixing their prices according to Work Plan. While so handing over a Community Forest, the District Fo…	Forest Act; 2 (c) states wildlife as "Forest products" and text 25 (the previous column) states all rights (management, development, utilization, sale) belong to the community	As putting together these two text you mentionned, it seems that, indeed, the wildlife belongs to the community, therefore I10 take the value I10.1; but I11 will have the value I11.5 - because the owner (the community) can not influence the hunting at all.	Final
I11	2019-05-11	0	49 (n)	http://www.lawcommission.gov.np/en/archives/15933	49. Functions Prohibited in the National Forest: No person shall do or cause to do and attempt to do the following functions in the National Forest except otherwise provided for in this Act or the Rules framed thereunder. In case any of such functions is operated, it shall be regarded as an offence:- (n) To hunt	Hunting is not done/not allowed	see above	Final
I12	2019-05-12	0	49 (c)	http://www.lawcommission.gov.np/en/archives/15933	Functions Prohibited in the National Forest: No person shall do or cause to do and attempt to do the following functions in the National Forest except otherwise provided for in this Act or the Rules framed thereunder. In case any of such functions is operated, it shall be regarded as an offence (c) To make the Quadruped enter or graze in the Forest Area.		ok	Final
I13	2019-04-13	15	5.1 / Annexe 14 (2)	https://dof.gov.np/image/data/forest_act/samudayik%20ban%20bikash%20magadarshan.pdf	Annexe 14. Some portion of land can be handed to poor people for income generating activities (contract format given) (2) ploughing is not allowed		ok	Final
I14	2019-02-14	80	32.2	http://dofdocs.gov.np/documents/53/Forest%20Rule_Eng.pdf	32. Collection, Sale and Distribution of the Forest Products: (2) After collecting Timber, firewood and other Forest Products pursuant to sub-rule (1), the Users’ Group shall have to make arrangements for reforestation or rehabilation in the concerned Forest Area as soon as possible.		ok	Final
I15	2019-02-15	80	2019-04-05	https://dof.gov.np/image/data/forest_act/samudayik%20ban%20bikash%20magadarshan.pdf	5.4 Scientific forest management: To manage the forests scientifically and increase the forest products, following works should be done based on the management plan - (1) Forest conservation - ... (2) Silvicultural operations - Cleaning, plantation in gaps, enrichment plantation, proper silviculture techniques (such as singling, thinning, removing dead and dying trees) should be done to manage th…	This is a continuous process that should be done, not mentioned specifically whether it should be done after final cutting or after natural disasters	in this case, the value of the indicator is I15.2	Final
I16	2019-07-16	0	28	http://dofdocs.gov.np/documents/53/Forest%20Rule_Eng.pdf	28. Work Plan of the Community Forest: (1) The Users’ Group shall have to prepare a Work Plan of Community Forest by including the following matters:		ok	Final
I17	2019-02-17	75	11 and 12	https://dof.gov.np/image/data/forest_act/cf_forest_product_collection_and_sell_directive_2071.pdf	11. Timber/firewood collection agreement for internal consumption: The user group shall have to seek approval from the Ilaka forest office for the collection of timber, firewood and poles for internal consumption, after verification of tagging and evaluation from the district forest office 12.Timber/firewood collection agreement for commercial purposes: If the felling has to be done for internal …			Final
I18	2019-02-18	80	4 and 4.3	https://dof.gov.np/image/data/forest_act/samudayik%20ban%20bikash%20magadarshan.pdf	4. Preparation and registration of Community forest management plan: Analysis of forest resources, social, economic and environmenal conditions is done and group discussions are done with users with similar interests or in different toles, and based on the information obtained from the group discussions, a forest management plan is made and is approved by the generaly assembly of users. 4.3 Parti…			Final
I19	2019-01-19	100	28	http://dofdocs.gov.np/documents/53/Forest%20Rule_Eng.pdf	28. Work Plan of the Community Forest: (1) The Users’ Group shall have to prepare a Work Plan of Community Forest by including the following matters:		ok	Final
I20	2019-03-20	0	2019-10-04	https://dof.gov.np/image/data/forest_act/samudayik%20ban%20bikash%20magadarshan.pdf	4.10 Approval of forest management plan and handing over the forest: ... The district forest officer has to approve the forest management plan and register the community forest after necessary evaluation and verification. …			Final
I21	2019-02-21	75	26	http://www.lawcommission.gov.np/en/archives/15933	26. Amendment In The Work Plan: (1) As per requirement the Users' Group may make timely amendments in the Work Plan relating to the management of the Community Forest, and shall inform to the District Forest Officer regarding such amendments. (2) If any amendment made in the Work Plan by the Users' Group pursuant to Sub-section (1), is considered likely to affect adversely in the environment in a…		ok	Final
I22	2019-01-22	100	25	http://www.lawcommission.gov.np/en/archives/15933	25. Handover of The Community Forest: (1) The District Forest Officer may handover any part of a National Forest to a Users' Group in the form of a Community Forest As Prescribed entitling to develop, conserve, use and manage the Forest and sell and distribute the Forest Products independently by fixing their prices according to Work Plan. While so handing over a Community Forest, the District Fo…		good question! It seems however that the forest officer is rather supervising than doing administration. I will say rather 22.1 as You mentionned on first sight.	Final
I23	2019-02-23	60	9	https://dof.gov.np/image/data/forest_act/cf_forest_product_collection_and_sell_directive_2071.pdf	9. Tree tagging and evaluation: For tagging the trees selected for cutting according to the section 8, for internal consumption or for commercial purposes, it should be done with the help of a forest technician (at least a forest ranger) by making a 6 by 6 inches mark and numbering on each selected tree			Final
I24	2019-02-24	75	25	http://www.lawcommission.gov.np/en/archives/15933	25. Handover of The Community Forest: (1) The District Forest Officer may handover any part of a National Forest to a Users’ Group in the form of a Community Forest As Prescribed entitling to develop, conserve, use and manage the Forest and sell and distribute the Forest Products independently by fixing their prices according to Work Plan. While so handing over a Community Forest, the District Fo…			Final
I25	2019-02-25	75	2019-04-05	https://dof.gov.np/image/data/forest_act/samudayik%20ban%20bikash%20magadarshan.pdf	5.4 Scientific forest management: To manage the forests scientifically and increase the forest products, following works should be done based on the management plan - (1) Forest conservation - ... (2) Silvicultural operations - Cleaning, plantation in gaps, enrichment plantation, proper silviculture techniques (such as singling, thinning, removing dead and dying trees) should be done to manage th…		ok	Final
I26	2019-04-26	30		Not regulated				Final
I27	2019-04-27	35		Not regulated				Final
I28	2019-03-28	45		Not regulated				Final
I29	29.2	80	25	http://www.lawcommission.gov.np/en/archives/15933	25. Handover of The Community Forest: (1) The District Forest Officer may handover any part of a National Forest to a Users’ Group in the form of a Community Forest As Prescribed entitling to develop, conserve, use and manage the Forest and sell and distribute the Forest Products independently by fixing their prices according to Work Plan. While so handing over a Community Forest, the District Fo…			Final
I30	2019-01-30	100	17	http://www.lawcommission.gov.np/en/archives/15933	17. No Person to have any Rights in the National Forest: Except when any right or facility has been obtained through a lease or permit or in any other way from Government of Nepal or the authority empowered by Government of Nepal, no person shall have any right or facility of any type in the National Forest.			Final
I31	2019-05-31	0	49 (n)	http://www.lawcommission.gov.np/en/archives/15933	49. Functions Prohibited in the National Forest: No person shall do or cause to do and attempt to do the following functions in the National Forest except otherwise provided for in this Act or the Rules framed thereunder. In case any of such functions is operated, it shall be regarded as an offence:- (n) To hunt	Hunting is prohibited	I31.5 - because owner has no word to say	Final
I32	32.1	100	31	http://dofdocs.gov.np/documents/53/Forest%20Rule_Eng.pdf	31. Prohibited Functions in the Community Forest: (1) The Users’ Group shall not take any of the following functions in the Community Forest, besides those functions which are prohibited by the Work Plan:- (a) To destroy the Forest or mortgage or otherwise transfer the ownership of the land covered by the Community Forest, (b) To clear Forest areas for agricultural purposes, (c) To build huts and…	It is not mentioned that it is allowed. But because it is not mentioned in the prohibited acts, I decided it is allowed	ok, we shall go with this interpretation	Final
I33	33.6	0	31(a)	http://dofdocs.gov.np/documents/53/Forest%20Rule_Eng.pdf	31. Prohibited Functions in the Community Forest: (1) The Users’ Group shall not take any of the following functions in the Community Forest, besides those functions which are prohibited by the Work Plan:- (a) To destroy the Forest or mortgage or otherwise transfer the ownership of the land covered by the Community Forest,	State has full control over land, so I chose the last option	here is about selling the land - I think that they are not allowed to sell, therefore is the highest level of restriction, e.g. I33.6	Final
I34	34.3	0	31	http://dofdocs.gov.np/documents/53/Forest%20Rule_Eng.pdf	31. Prohibited Functions in the Community Forest: (1) The Users’ Group shall not take any of the following functions in the Community Forest, besides those functions which are prohibited by the Work Plan:- (a) To destroy the Forest or mortgage or otherwise transfer the ownership of the land covered by the Community Forest,	Selling of land not allowed	the highest level of restriction - I34.3, and with the remark that the indicator value should be: There is always a minimum or maximum price imposed or the owner can not sell the land	Final
I35	35.2	55	28(1) 28(2)	https://dof.gov.np/image/data/forest_act/cf_forest_product_collection_and_sell_directive_2071.pdf	28. Sale of timber and firewood outside the user group: (1) 25 percent of timber and 40 percent of firewood of the the surplus amount after fulfilling the internal demands of the group should be sold to the District Forest Products Supply Committee if they exist in the disrict, adding all the minimun costs incurred during harvesting, logging and transportation following the Annexe 2 of the Forest…	Owner can decide but by bidding system		Final
I36	36.2	50	2019-01-28	https://dof.gov.np/image/data/forest_act/cf_forest_product_collection_and_sell_directive_2071.pdf	28. Sale of timber and firewood outside the user group: (1) 25 percent of timber and 40 percent of firewood of the the surplus amount after fulfilling the internal demands of the group should be sold to the District Forest Products Supply Committee if they exist in the disrict, adding all the minimun costs incurred during harvesting, logging and transportation following the Annexe 2 of the Forest…	They can sell commercially only if the production is more than the demand within the group	ok, we shall go with this interpretation, but this should be mentionned some where	Final
I37	37.1	100	23	https://dof.gov.np/image/data/forest_act/cf_forest_product_collection_and_sell_directive_2071.pdf	23. Price determination for timber and firewood: When setting the price of the timber and firewood in the Management plan, it should be done following the rates mentioned in the Annexe2 of the Forest Regulation 2051 usually. However, depending upon the market conditions, if the general assembly of the users agree to sell it at a higher price, this article will not let them from doing so	Inside group - they are free to decide. Outside group - by bidding	ok	Final

## Sheet: Argentina
Question	Code	weight	Law	Article	link	Text	Translation	Remarques
I1	I1.1	100				No limitation is provided in the legislation (?)
I2	I2.10	0	Decreto 1459	Titulo I, Capitulo I, Art. 1	http://argentinambiental.com/legislacion/misiones/decreto-1459-regimen-los-bosques-nativos-propiedad-privada/	Artículo 1º: Los trabajos de aprovechamiento de los bosquesnativos de propiedad privada de 100 (cien) hectáreas omayores, no podrán iniciarse sin la conformidad de la Dirección General de Bosques , solicitada mediante un plan de OrdenaciónForestal , que deberá cumplimentar las siguientes especificacionesgenerales: a) Sumario, datos generales de la persona física o jurídica.Resumen del Plan . Intr…	Article 1: The works of exploitation of the native forests of private property of 100 (hundred) hectares or greater, may not begin without the agreement of the General Directorate of Forests, requested by means of a Forest Management Plan, which must comply with the following general specifications: a) Summary, general data of the natural or legal person. Plan Summary . Introduction. Objectives; …		choix : province de Misiones
I3	I3.6	50	13.273	13.373, 14	http://servicios.infoleg.gob.ar/infolegInternet/anexos/30000-34999/30713/norma.htm	"Los propietarios, arrendatarios, usufructuarios o poseedores a cualquier título de bosques no podrán iniciar trabajos de explotación de los mismos sin la conformidad de la autoridad forestal competente, que deberán solicitar acompañando el plan de trabajo. No se requerirá autorización para los trabajos de desmonte o deforestación que se realicen dentro de los límites máximos de superficie y en l…	"The owners, tenants, usufructuaries or holders of any title to forests may not start exploitation work without the agreement of the competent forestry authority, which must be requested accompanying the work plan. Authorization shall not be required for clearing or deforestation carried out within the maximum area limits and in the areas determined by the regulations, provided that they are not …
I4	I4.1	100				No limitation is provided in the legislation (?)
I5	I5.1	100				No limitation is provided in the legislation (?)
I6	I6.3	45	13.273	Article 16	http://servicios.infoleg.gob.ar/infolegInternet/anexos/30000-34999/30713/norma.htm	Art. 16. – Toda persona física o jurídica que por cuenta propia se dedique al corte, elaboración, extracción, industrialización o comercio de productos forestales o recolección y venta de semillas y plantas forestales u obras de forestación y reforestación, o quienes habitualmente realicen gestiones administrativas por cuenta de terceros, deberán inscribirse en los registros correspondientes y qu…	Article 16. – Any natural or legal person who on his own account is engaged in the cutting, processing, extraction, industrialization or trade of forest products or collection and sale of seeds and forest plants or afforestation and reforestation works, or who habitually carry out administrative procedures on behalf of third parties, must be registered in the corresponding registries and is oblig…
I7	I7.5	0
I8	I8.4	25	13 273	III, 13 y decreto 1459, 1	http://servicios.infoleg.gob.ar/infolegInternet/anexos/30000-34999/30713/norma.htm http://argentinambiental.com/legislacion/misiones/decreto-1459-regimen-los-bosques-nativos-propiedad-privada/	ARTICULO 13. — Queda prohibida la devastación de bosques y tierras forestales y la utilización irracional de productos forestales. DECRETO 1453 : Plano del área a aprovechar ,en lamisma escala que el anterior , indicando los tipos de suelo. En función de los planos mencionados, descripción general del área a aprovechar , conenfoque , particularizado sobre los aspectos ecológicos; f) Plande aprove…	ARTICLE 13. — The devastation of forests and forest lands and the irrational use of forest products are prohibited. DECREE 1453: Plan of the area to be used, on the same scale as the previous one, indicating the types of soil. Depending on the plans mentioned, general description of the area to be used, focus, particularized on the ecological aspects; (f) Plan for the use of forest by-products.
I9	I9.4	25	Decreto 1459	Titulo I, Capitulo I, Art. 1	http://argentinambiental.com/legislacion/misiones/decreto-1459-regimen-los-bosques-nativos-propiedad-privada/	Artículo 1º: Los trabajos de aprovechamiento de los bosquesnativos de propiedad privada de 100 (cien) hectáreas omayores, no podrán iniciarse sin la conformidad de la Dirección General de Bosques , solicitada mediante un plan de OrdenaciónForestal , que deberá cumplimentar las siguientes especificacionesgenerales: a) Sumario, datos generales de la persona física o jurídica.Resumen del Plan . Intr…	Article 1: The works of exploitation of the native forests of private property of 100 (hundred) hectares or greater, may not begin without the agreement of the General Directorate of Forests, requested by means of a Forest Management Plan, which must comply with the following general specifications: a) Summary, general data of the natural or legal person. Plan Summary . Introduction. Objectives; …		choix : province de Misiones
I10	I10.2	50	LEY XVI n°11	Art. 21	http://www.digestomisiones.gob.ar/uploads/documentos/leyes/LEY%20XVI%20-%20N%2011.pdf	Art. 21: "La adquisición de la propiedad o el aprovechamiento de los animales silvestres por medio de la caza sólo es posible mientras esta se ejerza de conformidad con la presente Ley, a cuyos requisitos y disposiciones queda sometida. El incumplimiento de los mismos constituye infracción castigada conforme a las disposiciones previstas en el Artículo 32".	Article 21: "The acquisition of ownership or use of wild animals by hunting is possible only as long as it is exercised in accordance with this Law, to whose requirements and provisions it is subject. Failure to comply with them constitutes an offence punishable in accordance with the provisions of Article 32."	Au vu de la formulation de cet article, il semblerait que le res nullius s'applique	choix : province de Misiones
I11	I11.5	0	decreto 532 (MISIONES)	Art.15	http://www.tucicor.org.ar/descargas/legislacion/provinciales/Ley%20de%20Caza%20de%20Misiones.pdf	Art. 15: "El organismo de aplicación, anualmente y previo a la iniciación de la temporada de caza, fijará y publicará la nómina de especies permitidas en sus denominaciones científicas y vulgares, los períodos de caza por cada especie, las zonas habilitadas y el número de ejemplares de cada una de ellas que esté autorizado a cobrar cada cazador por día."	Article 15: "The implementing agency, annually and prior to the beginning of the hunting season, shall fix and publish the list of permitted species in their scientific and common names, the hunting periods for each species, the authorized areas and the number of specimens of each of them that each hunter is authorized to charge per day."		choix : province de Misiones
I12	I12.2	95							not regulated ?	ok
I13	I13.2	80	Ley XVI, n°7 (MISIONES)	Titulo IV, Capitulo I, Art 28-29	http://digestomisiones.gob.ar/uploads/documentos/leyes/LEY%20XVI%20-%20N%207.pdf	ARTÍCULO 28.- Todas aquellas áreas cubiertas por masas leñosas nativas, que no revisten carácter de bosque protector o permanente o que no presenten especies en tamaño o calidad que hagan rentable su aprovechamiento a perpetuidad y aquellos que estén desprovistos de vegetación leñosa, podrán ser convertidas a tierras de cultivo agrícola o forestal. ARTÍCULO 29.- Las personas físicas o jurídicas q…	ARTICLE 28.- All those areas covered by native woody masses, which do not have the character of protective or permanent forest or that do not present species in size or quality that make their use profitable in perpetuity and those that are devoid of woody vegetation, may be converted to agricultural or forestry farmland. ARTICLE 29.- Natural or legal persons who wish to proceed with the conversi…		choix : province de Misiones
I14	I14.2	80	Ley 13.273	III, Art 28	http://maderayconstruccion.com.ar/ley-13-273-riqueza-forestal/	Art. 28. – Los trabajos de forestación o reforestación que realice el Estado en tierras forestales, fuera de la zona de bosques protectores, con consentimiento del propietario, serán a costa de éste.	Article 28. – The afforestation or reforestation works carried out by the State on forest lands, outside the zone of protective forests, with the consent of the owner, will be at the expense of the owner.	l'obligation de reforestation après coupe est-elle comprise dans la gestion durable des terres ?	choix : province de Misiones
I15	I15.2	80	Ley 26.331 PRESUPUESTOS MINIMOS DE PROTECCION AMBIENTAL DE LOS BOSQUES NATIVOS, 2007	Capitulo 12 Art.40	http://servicios.infoleg.gob.ar/infolegInternet/anexos/135000-139999/136125/norma.htm	Art.40: "En los casos de bosques nativos que hayan sido afectados por incendios o por otros eventos naturales o antrópicos que los hubieren degradado, corresponde a la autoridad de aplicación de la jurisdicción respectiva la realización de tareas para su recuperación y restauración, manteniendo la categoría de clasificación que se hubiere definido en el ordenamiento territorial."	Art.40: "In the cases of native forests that have been affected by fires or by other natural or anthropic events that have degraded them, it corresponds to the enforcement authority of the respective jurisdiction to carry out tasks for their recovery and restoration, maintaining the classification category that has been defined in the territorial planning."
I16	I16.7	0	LEY XVI - N 7	Titulo III, Art 10	http://digestomisiones.gob.ar/uploads/documentos/leyes/LEY%20XVI%20-%20N%207.pdf	Art 10. Los propietarios, arrendatarios, usufructuarios o poseedores a cualquier título de bosques nativos, no podrán iniciar trabajos de explotación de los mismos, sin la conformidad de la autoridad competente, solicitada mediante un plan de trabajo de Ordenación Forestal. Dicho plan y el posterior manejo del bosque estará a cargo de un Ingeniero Forestal o Ingeniero Agrónomo, cuando la superfic…	Art 10. The owners, tenants, usufructuaries or holders of any title of native forests, may not initiate exploitation works of the same, without the agreement of the competent authority, requested by a Forest Management work plan. This plan and the subsequent management of the forest will be in charge of a Forest Engineer or Agronomist, when the surface of the property where the use is made exceed…	case study : private property above 1 ha	choix : province de Misiones
I17	I17.6	0	Decreto 1459	Titulo I, Capitulo I, Art. 1	http://argentinambiental.com/legislacion/misiones/decreto-1459-regimen-los-bosques-nativos-propiedad-privada/	Artículo 1º: Los trabajos de aprovechamiento de los bosquesnativos de propiedad privada de 100 (cien) hectáreas omayores, no podrán iniciarse sin la conformidad de la Dirección General de Bosques , solicitada mediante un plan de OrdenaciónForestal , que deberá cumplimentar las siguientes especificacionesgenerales: a) Sumario, datos generales de la persona física o jurídica.Resumen del Plan . Intr…
I18	I18.2	80	Ley 13 273 & Decreto 1459	Ley 13 273 : Titulo III, art 13. & Decreto : Titulo I, Capitulo I, Art. 1	http://argentinambiental.com/legislacion/misiones/decreto-1459-regimen-los-bosques-nativos-propiedad-privada/	LEY 13 272 Art. 13. — Queda prohibida la devastación de bosques y tierras forestales y la utilización irracional de productos forestales. DECRETO 1459 Artículo 1º: Los trabajos de aprovechamiento de los bosquesnativos de propiedad privada de 100 (cien) hectáreas omayores, no podrán iniciarse sin la conformidad de la Dirección General de Bosques , solicitada mediante un plan de OrdenaciónForestal …	LAW 13 272 Art. 13. — The devastation of forests and forest lands and the irrational use of forest products are prohibited. DECREE 1459 Article 1: The works of exploitation of the native forests of private property of 100 (hundred) hectares or greater, may not begin without the agreement of the General Directorate of Forests, requested by means of a Forest Management Plan, which must fulfill the …	difficile de trancher : les objectifs du propriétaire sont intégrés au FMP mais celui-ci doit être approuvé par les autorités locales ..	choix : province de Misiones	ok
I19	I19.3	50	LEY XVII n°7	Titulo III, Art 10	https://agro.misiones.gob.ar/wp-content/uploads/2018/06/Ley-XVI-Nº-7-antes-Ley-854-1-1.pdf	ARTÍCULO 10.- Los propietarios, arrendatarios, usufructuarios o poseedores a cualquier título de bosques nativos, no podrán iniciar trabajos de explotación de los mismos, sin la conformidad de la autoridad competente, solicitada mediante un plan de trabajo de Ordenación Forestal. Dicho plan y el posterior manejo del bosque estará a cargo de un Ingeniero Forestal o Ingeniero Agrónomo, cuand…	ARTICLE 10.- The owners, tenants, usufructuaries or holders of any title of native forests, may not initiate exploitation works of the same, without the agreement of the competent authority, requested by means of a work plan of Forest Management. This plan and the subsequent management of the forest will be in charge of a Forest Engineer or Agronomist, when the surface of the property where the u…	only apply to properties bigger than 100ha	choix : province de Misiones
I20	I20.3	0	Ley 26.331 PRESUPUESTOS MINIMOS DE PROTECCION AMBIENTAL DE LOS BOSQUES NATIVOS, 2007	Capitulo 5 Art. 16 and Art. 13	http://servicios.infoleg.gob.ar/infolegInternet/anexos/135000-139999/136125/norma.htm	Art. 13 : "Todo desmonte o manejo sostenible de bosques nativos requerirá autorización por parte de la Autoridad de Aplicación de la jurisdicción correspondiente." Art. 16 "Las personas físicas o jurídicas, públicas o privadas, que soliciten autorización para realizar manejo sostenible de bosques nativos clasificados en las categorías II y III, deberán sujetar su actividad a un Plan de Manejo Sos…	Art. 13: "Any clearing or sustainable management of native forests shall require authorization by the Enforcement Authority of the corresponding jurisdiction." Article 16 "Natural or legal persons, public or private, who request authorization to carry out sustainable management of native forests classified in categories II and III, must subject their activity to a Sustainable Management Plan for …
I21	I121.2	75	Ley 13 273 & Decreto 1459	Ley 13 273 : Titulo III, art 13. & Decreto : Titulo I, Capitulo I, Art. 1	http://argentinambiental.com/legislacion/misiones/decreto-1459-regimen-los-bosques-nativos-propiedad-privada/	LEY 13 272 Art. 13. — Queda prohibida la devastación de bosques y tierras forestales y la utilización irracional de productos forestales. DECRETO 1459 Artículo 1º: Los trabajos de aprovechamiento de los bosquesnativos de propiedad privada de 100 (cien) hectáreas omayores, no podrán iniciarse sin la conformidad de la Dirección General de Bosques , solicitada mediante un plan de OrdenaciónForestal …	LAW 13 272 Art. 13. — The devastation of forests and forest lands and the irrational use of forest products are prohibited. DECREE 1459 Article 1: The works of exploitation of the native forests of private property of 100 (hundred) hectares or greater, may not begin without the agreement of the General Directorate of Forests, requested by means of a Forest Management Plan, which must fulfill the …		choix : province de Misiones
I22	I22.3	50	LEY XVI n°7 (MISIONES)	Titulo III Art.10	https://agro.misiones.gob.ar/wp-content/uploads/2018/06/Ley-XVI-Nº-7-antes-Ley-854-1-1.pdf	Art 10.- "Los propietarios, arrendatarios, usufructuarios o poseedores a cualquier título de bosques nativos, no podrán iniciar trabajos de explotación de los mismos, sin la conformidad de la autoridad competente, solicitada mediante un plan de trabajo de Ordenación Forestal.Dicho plan y el posterior manejo del bosque estará a cargo de un Ingeniero Forestal o Ingeniero Agrónomo, cuando la superfi…	Art 10.- "The owners, tenants, usufructuaries or possessors to any title of native forests, may not initiate exploitation works of the same, without the agreement of the competent authority, requested by means of a work plan of Forest Management.Said plan and the subsequent management of the forest will be in charge of a Forest Engineer or Agronomist, When the surface of the property where the us…		choix : province de Misiones, forêt de plus de 100 ha
I23	I23.4	40	Decreto 1459	Titulo I, Capitulo I, Art. 1	http://argentinambiental.com/legislacion/misiones/decreto-1459-regimen-los-bosques-nativos-propiedad-privada/	Artículo 1º: Los trabajos de aprovechamiento de los bosquesnativos de propiedad privada de 100 (cien) hectáreas omayores, no podrán iniciarse sin la conformidad de la Dirección General de Bosques , solicitada mediante un plan de OrdenaciónForestal , que deberá cumplimentar las siguientes especificacionesgenerales: a) Sumario, datos generales de la persona física o jurídica.Resumen del Plan . Intr…	Article 1: The works of exploitation of the native forests of private property of 100 (hundred) hectares or greater, may not begin without the agreement of the General Directorate of Forests, requested by means of a Forest Management Plan, which must comply with the following general specifications: a) Summary, general data of the natural or legal person. Plan Summary . Introduction. Objectives; …	La proportion d'arbres à couper est définei dans le FMP ainsi que le stock à laisser pour la régé	choix : province de Misiones, forêt de plus de 100 ha
I24	I24.4	25	LEY XVI n°7 & Decreto 1459	Ley : Titulo III Art. 10 Decreto : Titulo I, Capitulo I, Art. 1	http://argentinambiental.com/legislacion/misiones/decreto-1459-regimen-los-bosques-nativos-propiedad-privada/	LEY XVI n°7 Art 10.- "Los propietarios, arrendatarios, usufructuarios o poseedores a cualquier título de bosques nativos, no podrán iniciar trabajos de explotación de los mismos, sin la conformidad de la autoridad competente, solicitada mediante un plan de trabajo de Ordenación Forestal.Dicho plan y el posterior manejo del bosque estará a cargo de un Ingeniero Forestal o Ingeniero Agrónomo, cuand…
I25	I25.5	0	LEY XVI n°7	Titulo III, Art. 12	https://agro.misiones.gob.ar/wp-content/uploads/2018/06/Ley-XVI-Nº-7-antes-Ley-854-1-1.pdf	ARTÍCULO 12.- La Reglamentación establecerá las obligaciones de reforestación que deberán asumir quienes explotan bosques nativos en cuanto a número de árboles, especies y métodos de plantación.	ARTICLE 12.- The Regulations shall establish the reforestation obligations to be assumed by those who exploit native forests in terms of the number of trees, species and planting methods.
I26	I26.4	30							not regulated ?	ok
I27	I27.4	35							not regulated ?	ok
I28	I28.3	50							not regulated ?	ok
I29	I29.4	0	488	39	http://argentinambiental.com/legislacion/formosa/ley-488-ley-bosques/	Art. 39º:Podrán acordarse en forma directa, a personas carentesde recursos, permisos limitados y gratuitos para la recolecciónde frutos y productos forestales. Excepcionalmente podráacordarse permisos de extracción de productos y/o subproductosforestales en cantidades limitadas, libro de pago o aforo especial,a reparticiones públicas, entidades de beneficencia o asistenciasocial, con prohibición …	Article 39: Limited and free permits for the harvesting of fruits and forest products may be granted directly to persons lacking resources. Exceptionally, permits for the extraction of forest products and/or by-products in limited quantities, payment book or special capacity, may be granted to public departments, charities or social assistance entities, with a prohibition on marketing them	Il faut un permis pour le public, mais il est gratuit donc ça va
I30	I30.1	100	488	39	http://argentinambiental.com/legislacion/formosa/ley-488-ley-bosques/	Art. 39º:Podrán acordarse en forma directa, a personas carentesde recursos, permisos limitados y gratuitos para la recolecciónde frutos y productos forestales. Excepcionalmente podráacordarse permisos de extracción de productos y/o subproductosforestales en cantidades limitadas, libro de pago o aforo especial,a reparticiones públicas, entidades de beneficencia o asistenciasocial, con prohibición …
I31	I31.1	100	4841	9	http://argentinambiental.com/legislacion/entre-rios/ley-4841-ley-caza/	Las personas habilitadas para el ejercicio de la caza, sólopodrán ejercitar en los campos de propiedad privada, conanuencia previa del propietario u ocupante legal del campo.	Persons authorized to exercise hunting may only exercise in privately owned fields, with the prior consent of the owner or legal occupant of the field.
I32	I32.2	85							not regulated ?
I33	I33.3	70	Ley XVI N°36	6	http://digestomisiones.gob.ar/uploads/documentos/leyes/LEY%20XVI%20-%20N%2036.pdf	ARTÍCULO 6.- Procedimiento. En el supuesto de avenirse el propietario a la transferencia de su fundo, la misma deberá efectivizarse conforme a los siguientes principios: a) toda transferencia se efectuará a favor de la provincia con la intervención de la Escribanía General de Gobierno; b) el precio deberá ser establecido por el Tribunal de Tasaciones de la Provincia; c) el inmueble quedará incorp…	ARTICLE 6.- Procedure. In the event that the owner agrees to the transfer of his estate, it must be carried out in accordance with the following principles: a) any transfer will be made in favor of the province with the intervention of the General Notary of Government; b) the price must be established by the Court of Appraisals of the Province; c) the property will be incorporated into the regime…	D'après ce que nous avons compris, la situation est la suivante : de nombreux propriétaires de terre rurales (forêts incluses) n'habitent pas sur place. La loi XVI n°36 s'incrit dans le cadre de régularisation quant au titre de propriétés d'occupants de terrain. Si les occupants en font la demande à la Province et remplissent certains conditions (notamment durée d'occupation) alors si le propriét…	choix : province de Misiones	ok
I34	I34.2	50	Ley XVI N°36	6	http://digestomisiones.gob.ar/uploads/documentos/leyes/LEY%20XVI%20-%20N%2036.pdf	ARTÍCULO 6.- Procedimiento. En el supuesto de avenirse el propietario a la transferencia de su fundo, la misma deberá efectivizarse conforme a los siguientes principios: a) toda transferencia se efectuará a favor de la provincia con la intervención de la Escribanía General de Gobierno; b) el precio deberá ser establecido por el Tribunal de Tasaciones de la Provincia; c) el inmueble quedará incorp…		D'après ce que nous avons compris, la situation est la suivante : de nombreux propriétaires de terre rurales (forêts incluses) n'habitent pas sur place. La loi XVI n°36 s'incrit dans le cadre de régularisation quant au titre de propriétés d'occupants de terrain. Si les occupants en font la demande à la Province et remplissent certains conditions (notamment durée d'occupation) alors si le propriét…	choix : province de Misiones	ok
I35	135.2	55	13.273	III- Art. 16	http://servicios.infoleg.gob.ar/infolegInternet/anexos/30000-34999/30713/norma.htm	ARTICULO 16. — Toda persona física o jurídica que por cuenta propia se dedique al corte, elaboración, extracción, industrialización o comercio de productos forestales o recolección y venta de semillas y plantas forestales u obras de forestación y reforestación, o quienes habitualmente realicen gestiones administrativas por cuenta de terceros, deberán inscribirse en los registros correspondientes …	ARTICLE 16. — Any natural or legal person who on his own account is engaged in the cutting, processing, extraction, industrialization or trade of forest products or collection and sale of seeds and forest plants or afforestation and reforestation works, or who habitually carry out administrative procedures on behalf of third parties, must be registered in the corresponding registers and is oblige…
I36	I36.1	100							not regulated ?
I37	I37.3	0	LEY XVII n°7	Titulo IX, Capitulo II, Art 52	https://agro.misiones.gob.ar/wp-content/uploads/2018/06/Ley-XVI-Nº-7-antes-Ley-854-1-1.pdf	ARTÍCULO 52.- Todo producto y subproducto forestal, incluyendo sándwich y vigas, provenientes de bosques nativos, tanto fiscales como privados, deberá abonar el correspondiente "derecho de inspección", establecido para realizar tareas de inspección y control forestal y ecológico. La Autoridad competente en materia forestal graduará el derecho de inspección entre un mínimo del quince por …	ARTICLE 52.- All forest products and by-products, including sandwiches and beams, from native forests, both fiscal and private, must pay the corresponding "inspection fee", established to carry out forest and ecological inspection and control tasks. The competent authority in forestry matters will graduate the inspection fee between a minimum of fifteen percent (15%) and a maximum of sixty-nine p…		choix : province de Misiones / et valable pour les Bosque nativo ( et pas les plantations)	ok
								attention, les art. 1,39,41,42,47,48, 50,59,62,64,65,70,74,75,76,77 de la loi 13273 ont été modifiés (voir décret 710 95) et les articles 51 et 73 abrogés et me demander pour plus d'info	voilà le lien pour avoir l'historique des modifs : http://servicios.infoleg.gob.ar/infolegInternet/verVinculos.do?modo=2&id=30713	doc pour vérifier si art. modifié

## Sheet: Brazil
Question	Code	weight	Law	Article	link	Text (Original)	Translation						OBS	Questions
I1	i1.1	100				No legal Text	No legal Text
I2	i2.10	15	Resolução 406 Conama	Art.4	http://www2.mma.gov.br/port/conama/legiabre.cfm?codlegi=597	IV - ficam estabelecidas as seguintes intensidades máximas de corte a serem autorizadas pelo órgão ambiental competente: a) 30 m³/ha para o PMFS que prevê a utilização de máquinas para o arraste de toras, com ciclo de corte inicial de 35 anos; 2 b) 10 m³/ha para o PMFS que não utiliza máquinas para o arraste de toras, com ciclo de corte inicial de 10 anos; c) manutenção de pelo menos 10% do númer…	IV - the following maximum harvest intensities to be allowed are established by the competent environmental agency: (a) 30 m³ / ha for Forestry Managment Plan which provides for the use of logging machines with 35-year initial cut cycle; 2 (b) 10 m³ / ha for FMP not using logging machines with initial cut cicle of 10 years; c) maintaining at least 10% of the number of trees per species in the are…
I3	i3.5	60	12.651/2012	Art.23	http://www.planalto.gov.br/ccivil_03/_Ato2011-2014/2012/Lei/L12651.htm	O manejo sustentável para exploração florestal eventual sem propósito comercial, para consumo no próprio imóvel, independe de autorização dos órgãos competentes, devendo apenas ser declarados previamente ao órgão ambiental a motivação da exploração e o volume a ser explorado, a exploração anual ficando limitada a 20 metros cúbicos	Sustainable management for eventual forest exploitation without commercial purpose, for consumption in the property itself, is independent from the authorization of the competent bodies and should only be previously declared to the environmental: motivation of the holding and the volume to be exploited, the annual holding being limited to 20 cubic meters
I4	i4.3	45	Resolução 406 Conama	Art. 8	http://www2.mma.gov.br/port/conama/legiabre.cfm?codlegi=597	Art. 8o É permitido o aproveitamento de resíduos, tais como galhos e sapopemas, provenientes das árvores exploradas. § 1o Os métodos e procedimentos a serem adotados para a extração e mensuração dos resíduos da exploração florestal deverão ser descritos no PMFS, assim como o uso a que se destinam. § 2o O volume autorizado para aproveitamento de resíduos da exploração florestal, no primeiro ano, f…	Art. 8 The use of residues, such as branches and sapopemas, is allowed, from harvested trees. Paragraph 1. The methods and procedures to be adopted for the extraction and measurement of forestry waste shall be described in FMP as well as the use for which they are intended. Paragraph 2. The volume authorized for the exploitation of forest residues, in the first year, shall be limited to 1 m3 of w…
I5	i5.5	0	Resolução 406 Conama	Art. 8	http://www2.mma.gov.br/port/conama/legiabre.cfm?codlegi=597
I6	i6.2	75	12.651/2012	Art. 31		Art. 31. A exploração de florestas nativas e formações sucessoras, de domínio público ou privado, ressalvados os casos previstos nos arts. 21, 23 e 24, dependerá de licenciamento pelo órgão competente do Sisnama, mediante aprovação prévia de Plano de Manejo Florestal Sustentável - PMFS que contemple técnicas de condução, exploração, reposição florestal e manejo compatíveis com os variados ecossis…	Art. 31. The exploitation of native forests and successional stages, in the public or private domain, except for the cases provided for in arts. 21, 23 and 24, will depend on licensing by the competent Sisnama prior approval of a Sustainable Forest Management Plan - FMP that includes conduction techniques, logging, forest replacement and management compatible with the varied ecosystems that tree …
I7	i7.5	0	Resolução 406 Conama		http://www2.mma.gov.br/port/conama/legiabre.cfm?codlegi=597	Various documents and very slow process	Various documents and very slow process
I8	I8.2	80	12.651/2012	Art. 21	http://www.planalto.gov.br/ccivil_03/_Ato2011-2014/2012/Lei/L12651.htm	Art. 21. É livre a coleta de produtos florestais não madeireiros, tais como frutos, cipós, folhas e sementes, devendo-se observar: I - os períodos de coleta e volumes fixados em regulamentos específicos, quando houver; II - a época de maturação dos frutos e sementes; III - técnicas que não coloquem em risco a sobrevivência de indivíduos e da espécie coletada no caso de coleta de flores, folhas, c…	Art. 21. It is free to collect non-timber forest products such as fruits, vines, leaves and seeds, It should be noted: I - the collection periods and volumes set forth in specific regulations, if any; II - the time of ripening of fruits and seeds; III - techniques that do not endanger the survival of individuals and the species collected in the event of collection of flowers, leaves, bark, oils, …
I9	I9.2	80	12.651/2012	Art. 21	http://www.planalto.gov.br/ccivil_03/_Ato2011-2014/2012/Lei/L12651.htm	Art. 21. É livre a coleta de produtos florestais não madeireiros, tais como frutos, cipós, folhas e sementes, devendo-se observar: I - os períodos de coleta e volumes fixados em regulamentos específicos, quando houver; II - a época de maturação dos frutos e sementes; III - técnicas que não coloquem em risco a sobrevivência de indivíduos e da espécie coletada no caso de coleta de flores, folhas, c…
I10	i10.4	0	5.197/1967	Art. 1	http://www.planalto.gov.br/ccivil_03/leis/L5197.htm	Art. 1º. Os animais de quaisquer espécies, em qualquer fase do seu desenvolvimento e que vivem naturalmente fora do cativeiro, constituindo a fauna silvestre, bem como seus ninhos, abrigos e criadouros naturais são propriedades do Estado, sendo proibida a sua utilização, perseguição, destruição, caça ou apanha.	Article 1 Animals of any species, at any stage of their development and living naturally out of captivity, constituting wildlife, as well as their nests, shelters and natural breeding grounds are State property, and their use, pursuit, destruction, hunting are prohibited.
I11	i11.5	0	5.197/1967	Art.8	http://www.planalto.gov.br/ccivil_03/leis/L5197.htm	Art. 8º O Órgão público federal competente, no prazo de 120 dias, publicará e atualizará anualmente: c) a quota diária de exemplares cuja utilização, perseguição, caça ou apanha será permitida.	Article 8. The competent federal public agency, within 120 days, shall publish and update annually: (c) the daily quota of specimens whose use, stalking, hunting or gathering will be permitted.
I12	i12.3	70	12.651/2012	Art. 63	http://www.planalto.gov.br/ccivil_03/_Ato2011-2014/2012/Lei/L12651.htm	O pastoreio extensivo nos locais referidos no caput deverá ficar restrito às áreas de vegetação campestre natural ou já convertidas para vegetação campestre, admitindo-se o consórcio com vegetação lenhosa perene ou de ciclo longo.	Extensive grazing in the places listed in the heading should be restricted to areas of natural grassland or already converted to grasslands, with the consortium with perennial woody vegetation or long cycle also beeing allowed .
I13	i13.3	40	12.651/2012	Art. 12	http://www.planalto.gov.br/ccivil_03/_Ato2011-2014/2012/Lei/L12651.htm	Art. 12. Todo imóvel rural deve manter área com cobertura de vegetação nativa, a título de Reserva Legal, sem prejuízo da aplicação das normas sobre as Áreas de Preservação Permanente, observados os seguintes percentuais mínimos em relação à área do imóvel, excetuados os casos previstos no art. 68 desta Lei: (Redação dada pela Lei nº 12.727, de 2012). I - localizado na Amazônia Legal: a) 80% (oit…	Article 12. Every rural property must maintain an area with native vegetation cover, as Legal Reserve, without prejudice to the application of the rules on Permanent Preservation Areas, observing the following minimum percentages in relation to the area of the property, except in cases provided for in art. 68 of this Law: given by Law No. 12,727 of 2012). I - located in the Legal Amazon: a) 80% (…
I14	i14.2	80	12.651/2012	Art.31	http://www.planalto.gov.br/ccivil_03/_Ato2011-2014/2012/Lei/L12651.htm	§ 4º A reposição florestal será efetivada no Estado de origem da matéria-prima utilizada, mediante o plantio de espécies preferencialmente nativas, conforme determinações do órgão competente do Sisnama.	Paragraph 4. Forest replenishment shall be effected in the State of origin of the raw material used, by planting preferentially native species, as determined by the competent organ of the Sisnama
I15		100				No legal Text	No legal Text
I16	i16.7	0	11.326/2006 & 12.651/2012	Art 3 & Art 32	http://www.planalto.gov.br/ccivil_03/_Ato2011-2014/2012/Lei/L12651.htm	Art. 32. São isentos de PMFS: I - a supressão de florestas e formações sucessoras para uso alternativo do solo; II - o manejo e a exploração de florestas plantadas localizadas fora das Áreas de Preservação Permanente e de Reserva Legal; III - a exploração florestal não comercial realizada nas propriedades rurais a que se refere o inciso V do art. 3º ou por populações tradicionais.	Art. 32. The following are exempt from FMP: I - the suppression of forests and successor formations for alternative land use; II - the management and exploitation of planted forests located outside the Permanent Preservation Areas and Legal Reserve; III - non-commercial forest exploitation carried out on rural properties referred to in item V of art. 3rd or by traditional populations.
I17	I17.6	0	12.651/2012	Art 31	http://www.planalto.gov.br/ccivil_03/_Ato2011-2014/2012/Lei/L12651.htm	Art. 31. A exploração de florestas nativas e formações sucessoras, de domínio público ou privado, ressalvados os casos previstos nos arts. 21, 23 e 24, dependerá de licenciamento pelo órgão competente do Sisnama, mediante aprovação prévia de Plano de Manejo Florestal Sustentável - PMFS que contemple técnicas de condução, exploração, reposição florestal e manejo compatíveis com os variados ecossis…	Art. 31. The exploitation of native forests and successional stages, in the public or private domain, except for the cases provided for in arts. 21, 23 and 24, will depend on licensing by the competent Sisnama prior approval of a Sustainable Forest Management Plan - FMP that includes conduction techniques, logging, forest replacement and management compatible with the varied ecosystems that tree …
I18	i18.2	80	Resolução 406 Conama	Art.2	http://www2.mma.gov.br/port/conama/legiabre.cfm?codlegi=597	II - Autorização para Exploração-AUTEX: documento expedido pelo órgão competente que autoriza o início da exploração da Unidade de Produção Anual-UPA e especifica o volume máximo por espécie permitido para exploração; III - Ciclo de corte: período de tempo, em anos, entre sucessivas colheitas de produtos florestais madeireiros ou não-madeireiros numa mesma área; Diâmetro Mínimo de Corte-DMC: diâm…	II - Authorization for Exploration - AUTEX: document issued by the competent body that authorizes the beginning of the operation of the Annual Production Unit - UPA and specifies the maximum volume by species allowed for exploitation; III - Cutting cycle: period of time, in years, between successive product harvests logging or non-logging forests in the same area; MCD Minimum Cut Diameter: minimu…
I19	I19.2	75	Resolução 406 Conama	art. 17	http://www2.mma.gov.br/port/conama/legiabre.cfm?codlegi=597	Art. 17. Tanto na elaboração quanto na execução do PMFS é obrigatória a apresentação da Anotação de Responsabilidade Técnica-ART, por profissional legalmente habilitado.	Art. 17. In the preparation and execution of the FMP, the presentation of the Technical Responsibility Notice-ART by a legally qualified professional is mandatory.
I20	i20.3	0	12.651/2012	Art 31	http://www.planalto.gov.br/ccivil_03/_Ato2011-2014/2012/Lei/L12651.htm	§ 2º A aprovação do PMFS pelo órgão competente do Sisnama confere ao seu detentor a licença ambiental para a prática do manejo florestal sustentável, não se aplicando outras etapas de licenciamento ambiental.	Paragraph 2. The approval of the FMP by the competent organ of Sisnama shall grant its holder the environmental license for the practice of sustainable forest management, not applying to other stages of environmental licensing.
I21	i21.1	100	12.651/2012	Art. 21	http://www.planalto.gov.br/ccivil_03/_Ato2011-2014/2012/Lei/L12651.htm	Art. 21. É livre a coleta de produtos florestais não madeireiros, tais como frutos, cipós, folhas e sementes, devendo-se observar: I - os períodos de coleta e volumes fixados em regulamentos específicos, quando houver; II - a época de maturação dos frutos e sementes; III - técnicas que não coloquem em risco a sobrevivência de indivíduos e da espécie coletada no caso de coleta de flores, folhas, c…	Art. 21. It is free to collect non-timber forest products such as fruits, vines, leaves and seeds, It should be noted: I - the collection periods and volumes set forth in specific regulations, if any; II - the time of ripening of fruits and seeds; III - techniques that do not endanger the survival of individuals and the species collected in the event of collection of flowers, leaves, bark, oils, …
I22	i22.2	75	Resolução 406 Conama	Art. 17	http://www2.mma.gov.br/port/conama/legiabre.cfm?codlegi=597	Art. 17. Tanto na elaboração quanto na execução do PMFS é obrigatória a apresentação da Anotação de Responsabilidade Técnica-ART, por profissional legalmente habilitado.	Art. 17. In the preparation and execution of the FMP, the presentation of the Technical Responsibility Notice-ART by a legally qualified professional is mandatory.
I23	I23.2	80	Resolução 406 Conama	Art 4 Art 5 Art 6	http://www2.mma.gov.br/port/conama/legiabre.cfm?codlegi=597	Art 4 c) manutenção de pelo menos 10% do número de árvores por espécie, na área de efetiva exploração da UPA, que atendam aos critérios de seleção para corte indicados no PMFS, respeitados o limite mínimo de manutenção de três árvores por espécie por 100 ha (cem hectares), em cada UT; e d) manutenção de todas as árvores das espécies, cuja abundância de indivíduos com DAP superior ao DMC seja igua…	Art 4 c) maintenance of at least 10% of the number of trees per species in the area of effective exploitation of the UPA, which meet the selection criteria for cutting indicated in the FMP, respecting the minimum maintenance limit of three trees per species per 100 ha (one hundred hectares) in each UT; and d) maintenance of all trees of the species, whose abundance of individuals with DBH greater…
I24	i24.4	25	IN 5/2006	Art 5		II - ciclo de corte inicial de no mínimo 25 anos e de no máximo 35 anos para o PMFS Pleno e de, no mínimo, 10 anos para o PMFS de Baixa Intensidade;	II - initial harvest cycle of minimum 25 years and máximum 35 years for Full PMFS and at least 10 years for Low Intensity FMP;
I25	i25.2	75	12.651/2012	Art. 17	http://www.planalto.gov.br/ccivil_03/_Ato2011-2014/2012/Lei/L12651.htm	Art. 17. A Reserva Legal deve ser conservada com cobertura de vegetação nativa pelo proprietário do imóvel rural, possuidor ou ocupante a qualquer título, pessoa física ou jurídica, de direito público ou privado. § 1º Admite-se a exploração econômica da Reserva Legal mediante manejo sustentável, previamente aprovado pelo órgão competente do Sisnama, de acordo com as modalidades previstas no art. …	Art. 17. The Legal Reserve must be conserved with native vegetation by the owner of the rural property, owner or occupier of any title, individual or legal entity, of public or private law. Paragraph 1. The economic exploitation of the Legal Reserve is allowed through sustainable management, previously approved by the competent organ of Sisnama, in accordance with the modalities provided for in a…
I26	i26.1	100	Código civil	Art. 1228	http://www.planalto.gov.br/ccivil_03/leis/2002/l10406.htm	Art. 1.228. O proprietário tem a faculdade de usar, gozar e dispor da coisa, e o direito de reavê-la do poder de quem quer que injustamente a possua ou detenha.	Art. 1,228. The owner has the right to use, enjoy and dispose of it, and the right to reclaim it the power to whoever unjustly possessed.
I27	i27.6	70	Código civil	Art. 1285	http://www.planalto.gov.br/ccivil_03/leis/2002/l10406.htm	Art. 1.285. O dono do prédio que não tiver acesso a via pública, nascente ou porto, pode, mediante pagamento de indenização cabal, constranger o vizinho a lhe dar passagem, cujo rumo será judicialmente fixado, se necessário.	Art. 1,285. The owner of the building who does not have access to the public road, source or port, may, upon payment of full compensation, embarrass the neighbor to give it passage, whose course will be fixed in court, if necessary.
I28	i28.1	100	Código civil	Art. 1228	http://www.planalto.gov.br/ccivil_03/leis/2002/l10406.htm	Art. 1.228. O proprietário tem a faculdade de usar, gozar e dispor da coisa, e o direito de reavê-la do poder de quem quer que injustamente a possua ou detenha.	Art. 1,228. The owner has the right to use, enjoy and dispose of it, and the right to reclaim it the power to whoever unjustly possessed.
I29	i29.1	100	Código civil	Art. 1232	http://www.planalto.gov.br/ccivil_03/leis/2002/l10406.htm	Art. 1.232. Os frutos e mais produtos da coisa pertencem, ainda quando separados, ao seu proprietário, salvo se, por preceito jurídico especial, couberem a outrem.	Art. 1,232. The bnefits and products of the thing belong, even when separated, to its owner, unless, by special legal precept, they belong to another.
I30	i30.1	100	Código civil	Art. 1232	http://www.planalto.gov.br/ccivil_03/leis/2002/l10406.htm	Art. 1.232. Os frutos e mais produtos da coisa pertencem, ainda quando separados, ao seu proprietário, salvo se, por preceito jurídico especial, couberem a outrem.	Art. 1,232. The bnefits and products of the thing belong, even when separated, to its owner, unless, by special legal precept, they belong to another.
I31	I31.1	100	5.197/1967	Art. 1	http://www.planalto.gov.br/ccivil_03/leis/L5197.htm	A utilização, perseguição, caça ou apanha de espécies da fauna silvestre em terras de domínio privado, mesmo quando permitidas na forma do parágrafo anterior, poderão ser igualmente proibidas pelos respectivos proprietários, assumindo estes a responsabilidade de fiscalização de seus domínios. Nestas áreas, para a prática do ato de caça é necessário o consentimento expresso ou tácito dos proprietá…	The use, stalking, hunting or gathering of wildlife species on private land, even when permitted under the preceding paragraph, may also be prohibited by their respective owners, who assume responsibility for supervising their domain. In these areas, the practice of hunting requires the express or tacit consent of the owners, pursuant to arts. 594, 595, 596, 597 and 598 of the Civil Code.
I32	i32.1	100	12.651/2012	Art. 3	http://www.planalto.gov.br/ccivil_03/_Ato2011-2014/2012/Lei/L12651.htm	Art. 3º Para os efeitos desta Lei, entende-se por: X - atividades eventuais ou de baixo impacto ambiental: f) construção e manutenção de cercas na propriedade;	Article 3 For the purposes of this Law: X - occasional or low environmental impact activities: f) construction and maintenance of fences on the property;						It is considered as a low impac activity, therefor there are no restrictions	ok
I33	i33.1	100				No legal Text	No legal Text
I34	i34.1	100				No legal Text	No legal Text
I35	i35.1	100				No legal Text	No legal Text
I36	i36.1	100			https://www.cepea.esalq.usp.br/br/opiniao-cepea/os-mercados-de-produtos-florestais-no-brasil.aspx	No legal Text	No legal Text
I37	I37.1	100				No legal Text	No legal Text

## Sheet: Quebec
Question	Code	weight	Article	link	Text	Translation	Notes
I1	Loi sur l’aménagement durable du territoire forestier	90	189	http://legisquebec.gouv.qc.ca/fr/ShowDoc/cs/F-4.1#se:134	Quand il est d’avis que les conditions climatiques l’exigent, le ministre peut prohiber ou restreindre l’accès et la circulation en forêt et prescrire toute autre mesure propre à diminuer les risques d’incendie.	Where the Minister is of the opinion that climatic conditions so require, the Minister may prohibit or restrict access to and traffic in the forest and prescribe any other measure likely to reduce the risk of fire
I2	Loi sur l’aménagement durable du territoire forestier	90	189	http://legisquebec.gouv.qc.ca/fr/ShowDoc/cs/A-18.1?langCont=en#se:192	Toute personne ou tout organisme qui exécute ou fait exécuter des travaux en forêt, sauf s’il s’agit d’activités d’aménagement forestier exercées dans le cadre d’un plan élaboré ou approuvé par le ministre, doit aviser l’organisme de protection exerçant ses activités sur le territoire concerné de son intention et obtenir de cet organisme, si ce dernier le juge à propos, un plan de protection. Les…	Every person or body carrying out or causing to be carried out work in the forest, except in the case of forest management activities carried on within the framework of a plan prepared or approved by the Minister, must notify the protection organization carrying on its activities in the territory concerned of its intention and obtain from the organization, if the latter considers it expedient, a …
I3	Loi sur l’aménagement durable du territoire forestier	80	192	http://legisquebec.gouv.qc.ca/fr/ShowDoc/cs/A-18.1?langCont=en#se:192	Toute personne ou tout organisme qui exécute ou fait exécuter des travaux en forêt, sauf s’il s’agit d’activités d’aménagement forestier exercées dans le cadre d’un plan élaboré ou approuvé par le ministre, doit aviser l’organisme de protection exerçant ses activités sur le territoire concerné de son intention et obtenir de cet organisme, si ce dernier le juge à propos, un plan de protection. Les…		le propriétaire doit prévenir l'organisme de protection
I4		100			Aucun texte (aucune information sur l'extraction des branches au sol)	No text
I5	Loi sur l’aménagement durable du territoire forestier	75	192	http://legisquebec.gouv.qc.ca/fr/ShowDoc/cs/A-18.1?langCont=en#se:192	Toute personne ou tout organisme qui exécute ou fait exécuter des travaux en forêt, sauf s’il s’agit d’activités d’aménagement forestier exercées dans le cadre d’un plan élaboré ou approuvé par le ministre, doit aviser l’organisme de protection exerçant ses activités sur le territoire concerné de son intention et obtenir de cet organisme, si ce dernier le juge à propos, un plan de protection. Les…	Every person who carries out or causes to be carried out work in the forest, except in the case of forest management activities carried on under a plan approved by the Minister under this Act, must notify the protection organization operating in the territory concerned of his intention and obtain from the protection organization, if the latter considers it expedient, a protection plan. The costs …
I6	Loi sur l’aménagement durable du territoire forestier	100	192	http://legisquebec.gouv.qc.ca/fr/ShowDoc/cs/A-18.1?langCont=en#se:192	Toute personne qui exécute ou fait exécuter des travaux en forêt, sauf s’il s’agit d’activités d’aménagement forestier exercées dans le cadre d’un plan approuvé par le ministre en vertu de la présente loi, doit aviser l’organisme de protection opérant sur le territoire concerné de son intention et obtenir de cet organisme, si ce dernier le juge à propos, un plan de protection. Les frais pour l’an…		"qui execute" sous-entend que le propriétaire peut exécuter lui seul ses travaux
I7	Loi sur l’aménagement durable du territoire forestier	75	192	http://legisquebec.gouv.qc.ca/fr/ShowDoc/cs/F-4.1#se:143	Toute personne qui exécute ou fait exécuter des travaux en forêt, sauf s’il s’agit d’activités d’aménagement forestier exercées dans le cadre d’un plan approuvé par le ministre en vertu de la présente loi, doit aviser l’organisme de protection opérant sur le territoire concerné de son intention et obtenir de cet organisme, si ce dernier le juge à propos, un plan de protection. Les frais pour l’an…		Cela veut dire que les travaux forestiers nécessitent un plan de protection délivrée par l’organisme de protection si c’est nécessaire pour cette zone.
I8		100			Aucun texte (aucune information pour le prélèvement des champigons)	No text
I9		100			Aucun texte (aucune information pour le prélèvement des champigons)	No text
I10	code civile	10	898.1	http://legisquebec.gouv.qc.ca/fr/showdoc/cs/CCQ-1991?langCont=fr#ga:l_quatrieme-gb:l_deuxieme-h1	Les animaux ne sont pas des biens. Ils sont des êtres doués de sensibilité et ils ont des impératifs biologiques.	Animals are not property. They are sentient beings and they have biological imperatives
I11	Loi sur la conservation et la mise en valeur de la faune	0	34	http://legisquebec.gouv.qc.ca/fr/showdoc/cs/C-61.1	Nul ne peut tuer ou capturer des animaux au-delà de la quantité déterminée par règlement.	No person may kill or capture animals in excess of the quantity determined by regulation	L'état décide du nombre de gibier abbatus
I12		95			Aucun texte (aucune réglementation en place car il n'y a pas de pâturahe au Québec)	No text	Aucune réglementation
I13	Loi sur la protection du territoire et des activités agricoles	100	70	http://legisquebec.gouv.qc.ca/fr/showdoc/cs/P-41.1	À compter de l’entrée en vigueur d’un décret de région agricole désignée, une personne ne peut, dans une aire retenue pour fins de contrôle ou dans une zone agricole, procéder à l’enlèvement du sol arable ni y étendre en superficie une telle exploitation déjà commencée, à moins d’être titulaire d’un permis d’exploitation délivré par la commission, sauf dans les cas déterminés par règlement et dan…	From the coming into force of a designated agricultural region order, no person may, in an area retained for control purposes or in an agricultural zone, remove topsoil or extend such an operation already commenced thereto, unless the person holds a business permit issued by the commission, except in the cases determined by regulation and in the case of the exercise of a right conferred or recogn…		OK: on est dans ce cas donc: the owner is allowed to change the forest land use with no restrictions
I14		100			Aucun texte (aucune information sur les obigations de régénération ni plantation)
I15		100			Aucun texte (aucune information sur les obigations de régénération ni plantation)
I16	Loi sur l’aménagement durable du territoire forestier	85	130 et 131	http://legisquebec.gouv.qc.ca/fr/showDoc/cs/F-2.1?&digest=	Est un producteur forestier reconnu, la personne ou l’organisme qui satisfait aux conditions suivantes:1° posséder un terrain ou un groupe de terrains pouvant constituer une unité d’évaluation au sens de l’article 34 de la Loi sur la fiscalité municipale (chapitre F-2.1) et dont la superficie à vocation forestière totale est d’au moins quatre hectares, dotée d’un plan d’aménagement forestier cert…	A recognized forest producer is a person or body who meets the following conditions:(1) own land or a group of lands that may constitute a unit of assessment within the meaning of section 34 of the Act respecting municipal taxation (chapter F-2.1) and whose total forest area is at least four hectares, with a forest management plan certified in accordance with the regulations of the competent regi…	Un plan d'aménagement n'est pas obligatoire mais permet l'accès aux subvention
I17		100			Aucun texte	No text	Pas d'obligation de coupes, cela comprend la coupe finale
I18		100			Non concerné quand le propriétaire n'est pas producteur	Not concerned when the owner is not a producer	Le producteur détermine les objectifs de gestion de sa forêt quand il ne suit pas de plan de gestion
I19		100			Non concerné quand le propriétaire n'est pas producteur
I20		100			Non concerné quand le propriétaire n'est pas producteur		L'agence uniquement peut donner l'approbation du plan.
I21		100			Aucun texte (pas de contre-indication à produire principalement des produits non-ligneux, il n'a pas de plan de gestion)	No text
I22		100			Aucun texte (le propriétaire administre tout seul sa forêt, il n'a pas de plan à suivre)	No text	Le propriétaire déclare tout seul
I23		100			Aucun texte (question non pertinente pour le québec, pas de sylviculture d'élite, mais si le propriétaire veut faire un martelage arbre par arbre il peut le faire, il n'y a pas d'indications contraires)	No text
I24		100			Aucun texte (aucune indications ni obligations de suivre un guide sylvicole quand on a pas de plan de gestion)	No text
I25	Loi sur l’aménagement durable du territoire forestier	100	192	http://legisquebec.gouv.qc.ca/fr/ShowDoc/cs/A-18.1?langCont=en#se:192	"Toute personne qui exécute ou fait exécuter des travaux en forêt, sauf s’il s’agit d’activités d’aménagement forestier exercées dans le cadre d’un plan approuvé par le ministre en vertu de la présente loi, doit aviser l’organisme de protection opérant sur le territoire concerné de son intention et obtenir de cet organisme, si ce dernier le juge à propos, un plan de protection. Les frais pour l’a…	Every person who carries out or causes to be carried out work in the forest, except in the case of forest management activities carried on under a plan approved by the Minister under this Act, must notify the protection organization operating in the territory concerned of his intention and obtain from the protection organization, if the latter considers it expedient, a protection plan. The costs …	Les travaux, comprenant le changement d'espèces, doivent être déclarés mais ne font pas l'objet de restrictions particulières.
I26	code civil	100	953	http://legisquebec.gouv.qc.ca/fr/showdoc/cs/CCQ-1991?langCont=fr#ga:l_quatrieme-gb:l_deuxieme-h1	Le propriétaire d’un bien a le droit de le revendiquer contre le possesseur ou celui qui le détient sans droit; il peut s’opposer à tout empiétement ou à tout usage que la loi ou lui-même n’a pas autorisé.	The owner of property has the right to claim it against the possessor or the person who holds it without right; He may object to any encroachment or use that he or she has not authorized by law.
I27	I27.4	35			Aucun texte (aucune indications concernant les routes dans les textes d'aménagement)	No text
I28	Code civil	100	953	http://legisquebec.gouv.qc.ca/fr/showdoc/cs/CCQ-1991?langCont=fr#ga:l_quatrieme-gb:l_deuxieme-h1	Le propriétaire d’un bien a le droit de le revendiquer contre le possesseur ou celui qui le détient sans droit; il peut s’opposer à tout empiétement ou à tout usage que la loi ou lui-même n’a pas autorisé.	The owner of property has the right to claim it against the possessor or the person who holds it without right; He may object to any encroachment or use that he or she has not authorized by law.
I29	code civil	100	953	http://legisquebec.gouv.qc.ca/fr/showdoc/cs/CCQ-1991?langCont=fr#ga:l_quatrieme-gb:l_deuxieme-h2	Le propriétaire d’un bien a le droit de le revendiquer contre le possesseur ou celui qui le détient sans droit; il peut s’opposer à tout empiétement ou à tout usage que la loi ou lui-même n’a pas autorisé.
I30	code civil	100	953	http://legisquebec.gouv.qc.ca/fr/showdoc/cs/CCQ-1991?langCont=fr#ga:l_quatrieme-gb:l_deuxieme-h3	Le propriétaire d’un bien a le droit de le revendiquer contre le possesseur ou celui qui le détient sans droit; il peut s’opposer à tout empiétement ou à tout usage que la loi ou lui-même n’a pas autorisé.
I31	Loi sur la conservation et la mise en valeur de la faune	100	36	http://legisquebec.gouv.qc.ca/fr/showdoc/cs/C-61.1	Nul ne peut chasser, piéger ou pêcher sur un terrain privé ou pêcher à partir d’un terrain privé dont le propriétaire est partie à un protocole d’entente convenu avec le ministre, aux fins de la gestion de la faune et de son accessibilité, s’il n’a obtenu au préalable l’autorisation du propriétaire ou de son représentant.	No person may hunt, trap or fish on private land or fish from private land the owner of which is a party to a memorandum of agreement entered into with the Minister, for the purposes of wildlife management and accessibility, unless the person has obtained the prior authorization of the owner or his representative
I32	code civil	100	1002	http://legisquebec.gouv.qc.ca/fr/showdoc/cs/CCQ-1991?langCont=fr#ga:l_quatrieme-gb:l_deuxieme-h1	Tout propriétaire peut clore son terrain à ses frais, l’entourer de murs, de fossés, de haies ou de toute autre clôture.	Any owner can fence his land at his own expense, surround it with walls, ditches, hedges or any other fence.
I33	loi sur la protection du territoire et des activités agricoles	40	3	http://legisquebec.gouv.qc.ca/fr/showdoc/cs/P-41.1	La commission a pour fonction d’assurer la protection du territoire agricole. À cette fin elle est chargée: a) de décider des demandes d’autorisation qui lui sont soumises en vertu de la loi relativement à l’utilisation, au lotissement ou à l’aliénation d’un lot, de même que des demandes visant à l’inclusion d’un lot dans une zone agricole ou à l’exclusion d’un lot d’une zone agricole;	The function of the commission is to ensure the protection of agricultural land. To that end, it is responsible for: (a) deciding applications for authorization submitted to it under the Act relating to the use, subdivision or alienation of a lot, as well as applications for the inclusion of a lot in an agricultural zone or for the exclusion of a lot from an agricultural zone;	OK
I34		100		Aucun texte (aucune obigation de suivre les prix du marché n'est indiqué dans la loi)		No text	ok- liberte maximale
I35	LOI SUR LA MISE EN MARCHÉ DES PRODUITS AGRICOLES, ALIMENTAIRES ET DE LA PÊCHE	55	98	http://legisquebec.gouv.qc.ca/fr/showdoc/cs/M-35.1	Un office peut, par règlement, à l’égard du produit visé par le plan qu’il applique: 7° obliger tout producteur à le vendre à l’office ou par l’intermédiaire de l’office ou de l’agent de vente désigné;	A board may, by regulation, in respect of the product covered by the plan it applies, (7) require any producer to sell it to the board or through the designated sales board or agent
I36		100			Aucun texte (Il n'y a pas de contre-indications pour choisir à qui le propriétaire vend son bois)	No text	ok, liberte maximale
I37	LOI SUR LA MISE EN MARCHÉ DES PRODUITS AGRICOLES, ALIMENTAIRES ET DE LA PÊCHE	45	96	http://legisquebec.gouv.qc.ca/fr/showdoc/cs/M-35.1	Un office peut, par règlement, établir des modalités de fixation du prix du produit visé par le plan qu’il applique ou d’une classe ou variété de ce produit. Ce prix peut varier selon la région	A board may, by regulation, establish terms and conditions for fixing the price of the product covered by the plan it applies or of a class or variety of such product. This price may vary by region
					Articles utiles
				127	Le présent titre s’applique aux territoires forestiers appartenant à des propriétaires privés ou détenus à titre de propriétaire par une corporation foncière autochtone visée par la Loi sur le régime des terres dans les territoires de la Baie-James et du Nouveau-Québec (chapitre R-13.1) et destinés à des fins de production forestière.
				130	Est un producteur forestier reconnu la personne ou l’organisme qui:
					1° possède un terrain ou un groupe de terrains pouvant constituer une unité d’évaluation au sens de l’article 34 de la Loi sur la fiscalité municipale (chapitre F-2.1) et dont la superficie totale à vocation forestière est d’au moins quatre hectares;2° détient, à l’égard de cette superficie, un plan d’aménagement forestier certifié conforme, par un ingénieur forestier, aux règlements de l’agence …
				136.	L’agence est une personne morale sans but lucratif.
				157.	L’agence détermine, par règlement, la forme et la teneur du plan d’aménagement forestier que doit détenir un producteur forestier reconnu. Le plan applicable à une superficie à vocation forestière d’au moins 800 hectares d’un seul tenant doit prévoir notamment un calcul de la possibilité annuelle de coupe.
				A18.1 article 192.	Toute personne ou tout organisme qui exécute ou fait exécuter des travaux en forêt, sauf s’il s’agit d’activités d’aménagement forestier exercées dans le cadre d’un plan élaboré ou approuvé par le ministre, doit aviser l’organisme de protection exerçant ses activités sur le territoire concerné de son intention et obtenir de cet organisme, si ce dernier le juge à propos, un plan de protection. Les…		239 Commet une infraction et est passible d’une amende de 500 $ à 50 000 $ -
				A18.1 article150.	Le plan de protection et de mise en valeur comprend l’étude des aptitudes forestières du territoire de l’agence ainsi que l’indication des objectifs de production et des méthodes de gestion préconisées, notamment celles permettant d’assurer la durabilité de l’approvisionnement en bois. Le plan comprend également un programme quinquennal décrivant les activités de protection ou de mise en valeur f…		Le plan entre en vigueur sur le territoire de toute municipalité régionale de comté s’il respecte les objectifs de son schéma d’aménagement et de développement
				A18.1 article 153.	Tout avis selon lequel le plan ne respecte pas les objectifs du schéma d’aménagement et de développement doit être motivé et peut contenir les suggestions de la municipalité régionale de comté quant à la façon d’assurer ce respect. L’agence doit, dans les 90 jours qui suivent la réception de l’avis, modifier son plan de protection et de mise en valeur afin d’assurer le respect des objectifs du sc…		Le plan de protection et de mise en valeur doit respecter les objectifs du schéma d'aménagement et de développement. Si ce n'est pas le cas, il faut présenté un avis motivé.
				a18.1 article 68	Le ministre peut rendre une ordonnance s’il constate que les activités d’aménagement forestier sont réalisées sans droit ou en contravention d’une condition fixée à un permis d’intervention, d’un plan d’aménagement, d’un contrat ou d’une entente ou d’une norme prévue à la présente loi ou édictée en vertu de celle-ci.
				chapitre C-78	k) «propriétaire forestier» : une personne physique ayant la pleine propriété de sa forêt, à l’exclusion de celle qui s’adonne à la transformation du bois autrement que sur une base industrielle de petite envergure déterminée par règlement
					Le présent titre s’applique à la production et à la mise en marché des produits agricoles et alimentaires.
				M35.1 44	On entend par «produit agricole» tout produit de l’agriculture, de l’horticulture, de l’aviculture, de l’élevage ou de la forêt, à l’état brut ou transformé partiellement ou entièrement par le producteur ou pour lui, les breuvages ou autres produits alimentaires en provenant; le produit de l’aquaculture est assimilé à un produit agricole.
				M35.1 168	Un office peut, par règlement, établir des modalités de fixation du prix du produit visé par le plan qu’il applique ou d’une classe ou variété de ce produit. Ce prix peut varier selon la région
				M-35.1, r. 124 3)	Producteur visé par le Plan: Le producteur visé par le présent Plan est toute personne, propriétaire ou possesseur du produit visé.
				M-35.1 93	Un office peut, par règlement, contingenter la production et la mise en marché du produit visé par le plan qu’il applique et, à cette fin, les assujettir aux conditions, restrictions et prohibitions qu’il détermine
				M-35.1 96	Un office peut, par règlement, établir des modalités de fixation du prix du produit visé par le plan qu’il applique ou d’une classe ou variété de ce produit. Ce prix peut varier selon la région
				M35.1 98	Un office peut, par règlement, à l’égard du produit visé par le plan qu’il applique: 7° obliger tout producteur à le vendre à l’office ou par l’intermédiaire de l’office ou de l’agent de vente désigné;
				M35.1 3	On entend par «mise en marché» la classification, la transformation, l’étiquetage, l’entreposage, l’offre de vente, l’expédition pour fin de vente, le transport, le parcage, la vente, l’achat, la publicité et le financement des opérations ayant trait à l’écoulement d’un produit ainsi que les services de pollinisation de produits agricoles par les abeilles.		Les produtis pour la consommation personnelle ne concernent pas cette loi
			LOI SUR LA PROTECTION DU TERRITOIRE ET DES ACTIVITÉS AGRICOLES	P-41.1	1° «agriculture» : la culture du sol et des végétaux, le fait de laisser le sol sous couverture végétale ou de l’utiliser à des fins sylvicoles, l’élevage des animaux et, à ces fins, la confection, la construction ou l’utilisation de travaux, ouvrages ou bâtiments, à l’exception des immeubles servant à des fins d’habitation;
				P-41.1	3. Un organisme, ci-après appelé «la commission», est constitué sous le nom de «Commission de protection du territoire agricole du Québec».
					La commission a pour fonction d’assurer la protection du territoire agricole. À cette fin elle est chargée:
					a) de décider des demandes d’autorisation qui lui sont soumises en vertu de la loi relativement à l’utilisation, au lotissement ou à l’aliénation d’un lot, de même que des demandes visant à l’inclusion d’un lot dans une zone agricole ou à l’exclusion d’un lot d’une zone agricole;
				chapitre P-41.1, r. 1.1	1. Une personne peut, sans l’autorisation de la commission, aliéner un lot ou une partie d’un lot lorsque:
					1° l’aliénation est faite en faveur d’un producteur qui est propriétaire du lot ou d’une partie de lot contigu au lot ou à la partie de lot aliéné;
					2° le vendeur demeure propriétaire d’un ou plusieurs lots ou parties de lot d’une superficie résiduelle contiguë d’au moins 40 ha;
					3° l’aliénation rend l’acheteur propriétaire d’un ou plusieurs lots ou parties de lot d’une superficie contiguë à la superficie résiduelle dont le vendeur est demeuré propriétaire d’au moins 40 ha;
					4° l’aliénation n’a pas pour effet de morceler une érablière.

[truncated: 1 more sheets: Quebec producteur]
