# Supplementary material for: The Property Rights Index (PRIF) can be used worldwide to compare different forest governance systems
Source: Sci Rep. 2023 Nov 9;13:19437. doi: 10.1038/s41598-023-46097-w (PMC10636150; doi:10.1038/s41598-023-46097-w)
Supplement: Supplementary file 2 — Supplementary Information 2. [file 41598_2023_46097_MOESM2_ESM.xlsx]

## Sheet: Feuil1
		Argentina	Brazil - Amazonas	Canada - Québec	Mexico	Nepal
Constitution	Legal text				Constitution of Mexico, DOF 8-05-2020	Constitution of Nepal, 2072
	Published				1917	2015
	Institution				Congress of the Union: Chamber of Deputies	Nepal Law Commission
	Link				https://mexico.justia.com/federales/constitucion-politica-de-los-estados-unidos-mexicanos/	http://www.lawcommission.gov.np/en/archives/category/documents/prevailing-law/constitution/constitution-of-nepal
Civil code	Legal text		Civil code, Law n° 10.406	Québec Civil Code, CCQ-1991
	Published		2002	1991
	Institution		National Congress	Québec National Assembly
	Link		http://www.planalto.gov.br/ccivil_03/leis/2002/l10406.htm	http://legisquebec.gouv.qc.ca/fr/showdoc/cs/CCQ-1991?langCont=fr#ga:l_quatrieme-gb:l_deuxieme-h1
National/federal law	Legal text	Forest Defence, Enhancement and Expansion Law of Argentina, Law n° 13.273	Forestry Code, Law n° 12.651	Law on Sustainable Forest Management, LQ 2010, c3	Agricultural Law, DOF 17-04-2008	Forest Act, 2049
	Published	1948	2012	2010	1992	1993
	Institution	The Senate and the Chamber of Deputies of the Argentine Nation, gathered at the Congress	National Congress	Québec National Assembly	Congress of the Union: Chamber of Deputies	Ministry of Forest and Soil Conservation.
	Link	http://servicios.infoleg.gob.ar/infolegInternet/anexos/30000-34999/30713/norma.htm	http://www.planalto.gov.br/ccivil_03/_Ato2011-2014/2012/Lei/L12651.htm	https://www.canlii.org/fr/qc/legis/loisa/lq-2010-c-3/derniere/lq-2010-c-3.html	https://mexico.justia.com/federales/leyes/ley-agraria/	http://www.lawcommission.gov.np/en/archives/15933
	Legal text	Minimum Requirements for The Environmental Protection Of Native Forests of Argentina, Law n° 26.331	Fauna Protection Law, n° 5.197	Law on Conservation and Development of Wildlife, C-61.1	General Law of Sustainable Forestry Development, DOF 26-04-2018	Forest Regulation, 2051
	Published	2007	1967	2002	2018	1995
	Institution	The Senate and the Chamber of Deputies of the Argentine Nation, gathered at the Congress	National Congress	Québec National Assembly	Secretary of Environment and Natural Resources	Ministry of Forests and Soil Conservation
	Link	http://servicios.infoleg.gob.ar/infolegInternet/anexos/135000-139999/136125/norma.htm	http://www.planalto.gov.br/ccivil_03/leis/L5197.htm	http://legisquebec.gouv.qc.ca/fr/showdoc/cs/C-61.1	https://www.fao.org/faolex/results/details/en/c/LEX-FAOC177385	http://dofdocs.gov.np/documents/53/Forest%20Rule_Eng.pdf
	Legal text	Forest Law of Misiones, Branch XVI, Law n° 7	National Policy of Family Agriculture, Law n° 11.326	Law on the Protection of the Territory and Agricultural Activities, P-41.1
	Published	1977	2006	1996
	Institution	House of Representatives, Misiones Province	National Congress	Québec National Assembly
	Link	http://digestomisiones.gob.ar/uploads/documentos/leyes/LEY%20XVI%20-%20N%http://www.digestomisiones.gob.ar/archivospdf/1688569450_LEY%20XVI%20-%20N%C2%B0%207%20(Antes%20Decreto%20Ley%20854%20-77).pdf	http://www.planalto.gov.br/ccivil_03/_Ato2004-2006/2006/Lei/L11326.htm	http://legisquebec.gouv.qc.ca/fr/showdoc/cs/P-41.1
	Legal text	Fauna Conservation Missiones State Law, Branch XVI, Law n° 11		Law on the Marketing of Agricultural, Food and Fish products, M-35.1
	Published	1980		1990
	Institution	House of Representatives, Misiones Province		Québec National Assembly
	Link	http://www.digestomisiones.gob.ar/uploads/documentos/leyes/LEY%20XVI%20-%20N%2011.pdf		http://legisquebec.gouv.qc.ca/fr/showdoc/cs/M-35.1
National/ federal decrees, guidelines, ministerial resolutions and technical resolutions	Legal text	Missiones Regime of Privately Owned Native Forests, Decree n° 1459	Normative Ruling n°5			Community Forest Product Collection and Selling Directive, 2071
	Published	1977	2017			2014
	Institution	The Governor of the Province of Misiones	Ministry of Planning , Development and Management			Ministry of Forests and Soil Conservation
	Link	http://argentinambiental.com/legislacion/misiones/decreto-1459-regimen-los-bosques-nativos-propiedad-privada/	http://www.in.gov.br/materia/-/asset_publisher/Kujrw0TZC2Mb/content/id/20239255/do1-2017-05-26-instrucao-normativa-n-5-de-26-de-maio-de-2017-20237783			https://dof.gov.np/image/data/forest_act/cf_forest_product_collection_and_sell_directive_2071.pdf
	Legal text		Conama's 406 Resolutiom			Community Forest Development Guideline, 2071
	Published		2009			2014
	Institution		National Concil of Environment (CONAMA)			Department of Forests
	Link		http://www2.mma.gov.br/port/conama/legiabre.cfm?codlegi=597			https://dof.gov.np/image/data/forest_act/samudayik%20ban%20bikash%20magadarshan.pdf
